# Supplementary material for: (E)-N′-(2,4,5-Trimethoxy­benzyl­idene)isonicotinohydrazide dihydrate
Source: Acta Crystallogr Sect E Struct Rep Online. 2010 Apr 30;66(Pt 5):o1235–6. doi: 10.1107/S1600536810015254 (PMC2979138; doi:10.1107/S1600536810015254)
Supplement: Supplementary file 2 [file e-66-o1235-Isup2.hkl]

# 
# h,k,l, Fc-squared, Fo-squared, sigma(Fo-squared) and status flag 
# 
data_I
_shelx_title ' itmob5m in P2(1) (100K)' 
_shelx_refln_list_code          4 
_shelx_F_calc_maximum       66.24 
_exptl_crystal_F_000       372.00 
_reflns_d_resolution_high  0.7330 
 
loop_ 
 _symmetry_equiv_pos_as_xyz 
 'x, y, z' 
 '-x, y+1/2, -z' 
 
_cell_length_a     6.8156 
_cell_length_b    14.5648 
_cell_length_c     8.5589 
_cell_angle_alpha  90.000 
_cell_angle_beta  103.421 
_cell_angle_gamma  90.000 
 
_shelx_F_squared_multiplier     1.000 
 
loop_ 
 _refln_index_h 
 _refln_index_k 
 _refln_index_l 
 _refln_F_squared_calc 
 _refln_F_squared_meas 
 _refln_F_squared_sigma 
 _refln_observed_status 
   1   0   0       29.71       31.73      0.76 o 
   3   0   0      170.73      169.47      4.30 o 
   4   0   0       33.70       35.41      0.96 o 
   6   0   0       43.15       46.81      1.32 o 
   7   0   0       58.53       60.65      3.44 o 
   8   0   0       31.67       30.57      1.79 o 
   9   0   0       14.89       12.81      1.67 o 
   2   1   0     2371.40     2444.42     39.83 o 
   3   1   0       22.06       27.36      0.62 o 
   4   1   0       48.80       57.57      0.99 o 
   5   1   0      189.22      201.88      2.59 o 
   6   1   0        7.98        9.01      0.48 o 
   7   1   0      142.53      142.77      1.89 o 
   8   1   0        2.37        2.11      0.41 o 
   9   1   0       20.09       21.30      1.06 o 
   1   2   0      167.24      188.69      3.39 o 
   2   2   0      748.25      779.71     12.58 o 
   3   2   0      532.39      567.74      6.34 o 
   4   2   0       19.54       21.79      0.59 o 
   5   2   0       86.89       92.54      1.46 o 
   6   2   0       49.31       47.32      1.05 o 
   7   2   0       16.24       15.57      0.81 o 
   8   2   0       30.31       31.05      1.04 o 
   1   3   0     1220.22     1206.58     29.73 o 
   2   3   0     1694.26     1704.04     21.82 o 
   3   3   0      380.63      404.70      5.06 o 
   4   3   0      459.49      441.54      4.67 o 
   5   3   0       38.24       44.61      1.57 o 
   6   3   0       64.52       67.82      1.27 o 
   7   3   0       91.73       89.51      1.60 o 
   8   3   0        1.01        0.54      0.37 o 
   0   4   0      397.77      452.05     11.71 o 
   1   4   0      503.48      491.24     12.99 o 
   2   4   0      355.72      336.54     29.12 o 
   3   4   0      145.26      163.10      2.52 o 
   4   4   0      154.44      164.07      1.89 o 
   5   4   0      137.09      138.19      1.60 o 
   6   4   0       22.86       21.12      0.68 o 
   7   4   0       22.07       20.87      0.81 o 
   8   4   0        1.05        0.88      0.36 o 
   1   5   0      315.91      237.37      7.09 o 
   2   5   0       60.37       54.54      1.03 o 
   3   5   0       52.23       53.16      1.44 o 
   4   5   0       25.29       23.85      0.92 o 
   5   5   0       77.07       77.13      1.06 o 
   6   5   0      115.71      112.92      1.53 o 
   7   5   0       52.75       52.31      1.19 o 
   8   5   0       15.88       12.60      0.85 o 
   1   6   0       17.42       11.04      1.45 o 
   2   6   0      101.18      118.94      2.31 o 
   3   6   0      223.43      243.49      3.50 o 
   4   6   0      335.93      345.09      5.23 o 
   5   6   0      872.44      889.56      7.86 o 
   6   6   0       42.89       47.32      0.99 o 
   7   6   0      266.10      275.03      3.35 o 
   8   6   0        1.17        1.23      0.45 o 
   1   7   0      450.37      465.92      9.13 o 
   2   7   0      196.19      215.39      5.22 o 
   3   7   0       28.14       30.62      1.14 o 
   4   7   0      166.90      168.60      2.99 o 
   5   7   0        2.31        2.81      0.41 o 
   6   7   0      175.52      172.79      2.92 o 
   7   7   0       39.57       42.84      1.84 o 
   8   7   0       23.06       20.19      1.40 o 
   0   8   0      240.16      234.85      5.19 o 
   1   8   0      333.91      341.13      5.76 o 
   2   8   0       52.05       42.88      2.75 o 
   3   8   0      124.93      126.53      2.66 o 
   4   8   0       84.45       82.99      2.21 o 
   5   8   0       37.22       41.43      1.07 o 
   6   8   0       45.94       46.09      1.22 o 
   7   8   0       20.57       20.25      1.07 o 
   8   8   0       35.86       34.97      2.44 o 
   1   9   0      428.87      400.86      6.71 o 
   2   9   0      438.84      420.80      8.54 o 
   3   9   0       18.06       17.17      1.02 o 
   4   9   0       73.63       70.57      2.07 o 
   5   9   0       21.74       18.32      1.27 o 
   6   9   0       50.04       50.80      1.54 o 
   7   9   0        0.49       -0.04      0.43 o 
   8   9   0        2.33        2.10      0.73 o 
   0  10   0      143.15      137.19      5.42 o 
   1  10   0      202.22      193.60      4.38 o 
   2  10   0       54.52       53.88      2.19 o 
   3  10   0      142.00      135.65      4.27 o 
   4  10   0       10.62       11.17      1.58 o 
   5  10   0      252.09      256.00      5.10 o 
   6  10   0        9.98        8.66      0.80 o 
   7  10   0       36.53       36.40      2.22 o 
   1  11   0      484.63      452.61      7.71 o 
   2  11   0      138.17      139.63      3.35 o 
   3  11   0       84.31       77.42      3.22 o 
   4  11   0       29.31       32.96      1.56 o 
   5  11   0      170.62      170.32      4.58 o 
   6  11   0       48.13       44.97      1.80 o 
   7  11   0       24.75       26.92      1.99 o 
   0  12   0     4050.41     4164.94     98.96 o 
   1  12   0      105.26       97.32      2.83 o 
   2  12   0     1496.33     1451.77     21.47 o 
   3  12   0      315.41      316.90      7.93 o 
   4  12   0      248.73      234.11      6.66 o 
   5  12   0      164.57      165.08      4.86 o 
   6  12   0       41.11       40.54      2.07 o 
   7  12   0        4.27        5.25      0.95 o 
   1  13   0      923.09      894.95     19.06 o 
   2  13   0      391.03      381.05      7.09 o 
   3  13   0       61.60       58.05      3.01 o 
   4  13   0        6.60        5.12      1.32 o 
   5  13   0       13.89       12.46      1.51 o 
   6  13   0        0.84        0.63      0.68 o 
   0  14   0      685.37      682.96     19.63 o 
   1  14   0       84.15       84.38      5.40 o 
   2  14   0      110.13      104.62      3.10 o 
   3  14   0       36.66       38.73      2.87 o 
   4  14   0       35.75       34.01      2.84 o 
   5  14   0       32.46       42.41      3.34 o 
   6  14   0       36.87       38.13      2.09 o 
   1  15   0       33.21       36.85      2.68 o 
   2  15   0        8.64        7.41      1.52 o 
   3  15   0       16.84       13.81      1.84 o 
   4  15   0       38.78       44.70      4.47 o 
   5  15   0        1.32        1.02      1.11 o 
   0  16   0       34.85       36.03      3.86 o 
   1  16   0        5.89        6.09      2.50 o 
   2  16   0       14.64       13.81      1.80 o 
   3  16   0        4.56        4.75      2.65 o 
   4  16   0        9.88       11.97      1.87 o 
   5  16   0       32.09       34.62      4.75 o 
   1  17   0       22.71       30.99      6.99 o 
   2  17   0       14.61       18.29      2.10 o 
   3  17   0        8.81       13.69      2.61 o 
   4  17   0       42.09       44.47      3.49 o 
   0  18   0      205.63      238.17      9.90 o 
   1  18   0       15.48       15.46      2.50 o 
   2  18   0       83.52       79.56      5.69 o 
   3  18   0       22.56       27.91      3.25 o 
   1  19   0       68.74       76.37      3.85 o 
   2  19   0       51.45       60.19      5.91 o 
  -9   0   1       28.74       26.55      1.76 o 
  -8   0   1       40.56       38.22      1.26 o 
  -7   0   1       23.01       24.25      1.08 o 
  -6   0   1      486.53      474.58      5.73 o 
  -5   0   1       18.05       17.80      0.80 o 
  -3   0   1       26.26       22.51      1.86 o 
  -1   0   1        1.59        0.96      0.35 o 
   1   0   1      557.38      554.53     12.54 o 
   2   0   1       55.00       55.69      2.85 o 
   3   0   1       46.94       47.29      1.11 o 
   4   0   1      155.72      178.87      2.76 o 
   5   0   1        0.43        1.75      0.59 o 
   6   0   1       19.90       19.46      0.96 o 
   7   0   1      139.88      130.95      3.44 o 
   8   0   1        6.29        3.84      1.73 o 
  -9   1   1       28.83       28.72      1.20 o 
  -8   1   1        0.98        0.15      0.35 o 
  -7   1   1       31.66       34.21      0.79 o 
  -6   1   1      102.45      102.99      1.38 o 
  -5   1   1       36.65       48.27      0.93 o 
  -4   1   1      627.37      631.83      6.54 o 
  -3   1   1      736.88      764.76      8.33 o 
  -2   1   1     2586.63     2711.64     46.27 o 
  -1   1   1      221.11      256.39      3.11 o 
   1   1   1      647.91      681.94     11.38 o 
   3   1   1     1403.65     1467.97     14.01 o 
   4   1   1        6.24        5.72      0.38 o 
   5   1   1      300.54      309.86      3.29 o 
   6   1   1        1.21        1.55      0.29 o 
   7   1   1       49.67       49.29      1.36 o 
   8   1   1        1.25        1.31      0.40 o 
  -9   2   1       17.84       18.48      0.89 o 
  -8   2   1       16.96       16.75      0.82 o 
  -7   2   1       26.19       28.67      1.70 o 
  -6   2   1       66.74       69.57      1.10 o 
  -5   2   1       69.77       75.84      0.98 o 
  -4   2   1      590.51      628.51      5.55 o 
  -3   2   1        6.42        7.18      0.39 o 
  -2   2   1     1480.23     1575.36     18.37 o 
  -1   2   1      755.57      823.62     13.69 o 
   0   2   1      229.51      268.93      6.76 o 
   1   2   1     1601.80     1687.85     27.66 o 
   3   2   1       27.25       30.13      0.91 o 
   4   2   1      134.55      141.94      1.94 o 
   5   2   1       32.58       34.54      0.87 o 
   6   2   1       15.60       17.29      0.83 o 
   7   2   1       13.56       14.00      0.73 o 
   8   2   1       11.05       11.44      0.73 o 
  -9   3   1        1.90        1.37      0.57 o 
  -8   3   1       30.31       35.16      1.10 o 
  -7   3   1       76.77       78.64      1.47 o 
  -6   3   1      125.73      126.18      1.83 o 
  -5   3   1       20.80       31.60      2.25 o 
  -4   3   1      299.13      308.33      2.98 o 
  -3   3   1     1184.90     1202.49     12.66 o 
  -2   3   1      934.65      913.07      9.36 o 
  -1   3   1      113.39       45.40      2.03 o 
   1   3   1     1246.67     1330.51     21.94 o 
   2   3   1     1155.08     1103.36     17.69 o 
   3   3   1      177.49      185.41      2.40 o 
   4   3   1       20.08       19.33      0.62 o 
   5   3   1      304.43      307.63      3.17 o 
   6   3   1       34.04       32.71      0.91 o 
   7   3   1        5.75        5.14      0.72 o 
   8   3   1        9.72       10.29      0.82 o 
  -9   4   1       27.52       29.00      0.97 o 
  -8   4   1        3.69        4.31      0.57 o 
  -7   4   1       45.71       48.03      1.12 o 
  -6   4   1       69.13       64.71      1.13 o 
  -5   4   1       35.32       34.93      0.75 o 
  -4   4   1       58.79       63.24      0.93 o 
  -3   4   1       16.65       18.74      0.41 o 
  -1   4   1      830.68       -0.27      0.16 o 
   0   4   1     1609.45     1710.42     41.44 o 
   1   4   1       54.18       63.16      2.03 o 
   2   4   1       35.72       40.10      2.07 o 
   3   4   1      267.21      275.96      3.04 o 
   4   4   1      104.25      100.44      1.22 o 
   5   4   1      179.29      182.63      2.87 o 
   6   4   1       20.56       18.15      0.67 o 
   7   4   1       48.52       48.57      1.15 o 
   8   4   1       33.72       32.60      1.04 o 
  -8   5   1       24.33       25.39      0.86 o 
  -7   5   1       22.86       21.55      0.82 o 
  -6   5   1       26.60       23.96      0.64 o 
  -5   5   1       11.52       12.14      0.43 o 
  -4   5   1        0.76        0.97      0.18 o 
  -3   5   1      288.82      311.48      5.90 o 
  -2   5   1       47.29       42.96      2.77 o 
  -1   5   1       59.82       -0.16      0.30 o 
   0   5   1      144.61      159.16      4.77 o 
   1   5   1      363.36      369.28      7.17 o 
   2   5   1      300.00      325.70      4.29 o 
   3   5   1      115.53      119.90      2.07 o 
   4   5   1      188.63      193.49      2.25 o 
   5   5   1        8.03       10.38      0.76 o 
   6   5   1        3.96        4.14      0.35 o 
   7   5   1       16.79       15.96      0.62 o 
   8   5   1       13.96       11.62      0.82 o 
  -8   6   1       32.75       34.32      1.39 o 
  -7   6   1      127.94      125.99      2.25 o 
  -6   6   1       55.86       54.63      1.04 o 
  -5   6   1        8.56        9.78      0.45 o 
  -4   6   1       77.56       93.21      1.86 o 
  -3   6   1       22.73       19.53      0.94 o 
  -2   6   1      220.17      247.85      6.96 o 
  -1   6   1       61.03       73.90      2.49 o 
   0   6   1      463.69      588.43     10.76 o 
   2   6   1      906.38     1011.16     12.08 o 
   3   6   1     2625.41     2699.14     36.69 o 
   4   6   1       34.06       37.37      0.80 o 
   5   6   1      184.75      196.16      2.29 o 
   6   6   1        8.26        7.81      0.53 o 
   7   6   1        8.76        7.60      0.57 o 
   8   6   1       13.45       13.07      0.85 o 
  -8   7   1       69.75       69.15      2.14 o 
  -7   7   1       19.75       19.78      1.24 o 
  -6   7   1       58.30       60.28      1.36 o 
  -5   7   1       20.62       16.63      0.74 o 
  -4   7   1       34.82       36.58      1.53 o 
  -3   7   1      193.65      171.91      3.23 o 
  -2   7   1       40.52       45.20      1.94 o 
  -1   7   1      115.05      118.87      2.56 o 
   0   7   1      211.40      257.68      5.46 o 
   2   7   1      622.48      681.81      9.97 o 
   3   7   1      110.35      128.66      2.33 o 
   4   7   1      294.58      315.37      4.06 o 
   5   7   1       52.16       69.66      1.94 o 
   6   7   1       34.99       36.97      1.09 o 
   7   7   1       20.42       20.94      1.10 o 
   8   7   1       29.65       32.35      1.50 o 
  -8   8   1       25.31       23.62      1.77 o 
  -7   8   1       14.09       13.33      1.18 o 
  -6   8   1        0.99        0.97      0.43 o 
  -5   8   1       99.29      100.74      1.94 o 
  -4   8   1       66.97       63.57      2.03 o 
  -3   8   1       24.98       27.05      2.06 o 
  -2   8   1       72.36       62.78      4.54 o 
  -1   8   1      503.19      506.36     14.80 o 
   0   8   1      113.63      111.54      2.47 o 
   1   8   1       97.84      128.82      3.17 o 
   2   8   1      226.36      243.93      4.11 o 
   3   8   1      145.77      156.59      5.25 o 
   4   8   1       95.90       99.99      2.02 o 
   5   8   1       48.84       49.11      1.29 o 
   6   8   1       12.40       10.98      0.74 o 
   7   8   1       11.05       11.09      0.85 o 
   8   8   1        2.61        2.14      0.58 o 
  -8   9   1       32.55       34.15      2.73 o 
  -7   9   1       18.92       18.57      1.08 o 
  -6   9   1       45.95       43.58      1.37 o 
  -5   9   1       21.18       21.80      1.15 o 
  -4   9   1      102.06       99.16      2.46 o 
  -3   9   1      368.52      340.77      4.88 o 
  -2   9   1      268.98      270.23      6.10 o 
  -1   9   1      132.95      114.89      2.72 o 
   0   9   1      303.77      340.24      7.82 o 
   1   9   1       30.37       30.54      1.27 o 
   2   9   1      174.39      179.79      5.86 o 
   3   9   1        1.85        1.86      0.66 o 
   4   9   1       11.53       12.51      0.72 o 
   5   9   1       27.57       25.82      1.00 o 
   6   9   1       12.90       12.50      0.78 o 
   7   9   1       19.51       22.99      1.16 o 
  -7  10   1       49.91       49.65      1.60 o 
  -6  10   1        6.92        5.56      0.67 o 
  -5  10   1      139.61      147.16      3.46 o 
  -4  10   1       55.92       52.00      1.75 o 
  -3  10   1       27.04       27.65      2.11 o 
  -2  10   1      180.75      168.74      4.46 o 
  -1  10   1      230.66      217.22      4.34 o 
   0  10   1       96.85       95.41      2.43 o 
   1  10   1      412.84      414.05      7.03 o 
   2  10   1       64.38       63.42      2.32 o 
   3  10   1      279.74      279.95      5.00 o 
   4  10   1        4.79        3.63      1.16 o 
   5  10   1       34.96       35.88      3.85 o 
   6  10   1        7.19        7.00      0.77 o 
   7  10   1       15.54       13.76      0.94 o 
  -7  11   1       50.21       47.35      1.81 o 
  -6  11   1       73.44       71.82      2.68 o 
  -5  11   1       48.81       54.08      4.03 o 
  -4  11   1      122.29      121.02      4.54 o 
  -3  11   1      592.59      575.12     12.18 o 
  -2  11   1       28.38       28.53      1.57 o 
  -1  11   1        7.11        5.89      0.79 o 
   0  11   1      101.90      111.05      3.78 o 
   1  11   1      522.84      508.41      8.46 o 
   2  11   1       38.15       32.62      1.53 o 
   3  11   1      291.85      275.39     10.42 o 
   4  11   1      123.61      122.53      3.04 o 
   5  11   1       26.64       25.09      1.87 o 
   6  11   1        4.33        5.31      0.74 o 
   7  11   1       30.12       31.00      1.45 o 
  -7  12   1       90.33       84.65      2.87 o 
  -6  12   1      376.73      370.54      7.39 o 
  -5  12   1       73.79       76.60      2.46 o 
  -4  12   1     1767.37     1732.61     32.00 o 
  -3  12   1       21.79       22.66      2.07 o 
  -2  12   1     2509.64     2405.62     34.32 o 
  -1  12   1      381.03      368.64      6.75 o 
   0  12   1      516.37      542.29     11.12 o 
   1  12   1      549.87      504.58      8.54 o 
   2  12   1      109.51      106.47      3.45 o 
   3  12   1       86.68       91.64      4.79 o 
   4  12   1       50.95       48.28      6.79 o 
   5  12   1        6.18        7.88      1.24 o 
   6  12   1       18.17       16.13      1.39 o 
  -6  13   1       18.21       16.93      1.71 o 
  -5  13   1      212.42      219.85      8.29 o 
  -4  13   1       53.27       54.40      3.05 o 
  -3  13   1      949.99      965.79     19.11 o 
  -2  13   1      435.86      414.79      7.59 o 
  -1  13   1      279.19      284.15      6.96 o 
   0  13   1      352.53      369.42      8.89 o 
   1  13   1       43.70       43.29      2.11 o 
   2  13   1       41.02       41.43      1.89 o 
   3  13   1       54.67       52.82      2.82 o 
   4  13   1        8.59        7.38      1.44 o 
   5  13   1      101.14       96.46      2.90 o 
   6  13   1       58.51       54.65      2.55 o 
  -6  14   1       11.93       13.60      2.15 o 
  -5  14   1      106.40      109.20      4.63 o 
  -4  14   1      294.13      276.92      7.75 o 
  -3  14   1       13.73       12.59      3.46 o 
  -2  14   1      339.81      305.58      6.16 o 
  -1  14   1       97.27       89.78      3.51 o 
   0  14   1       19.82       19.16      2.95 o 
   1  14   1       35.43       35.25      1.85 o 
   2  14   1      116.83      107.12      4.02 o 
   3  14   1       88.01       92.08      3.87 o 
   4  14   1       62.06       65.76      3.44 o 
   5  14   1        2.73        2.59      1.21 o 
   6  14   1       30.23       27.77      2.34 o 
  -6  15   1        7.65        8.52      1.81 o 
  -5  15   1       16.86       15.29      2.17 o 
  -4  15   1       22.40       21.38      2.33 o 
  -3  15   1       27.73       28.32      2.56 o 
  -2  15   1        0.14       -0.14      0.54 o 
  -1  15   1       17.73       18.18      2.91 o 
   0  15   1       26.71       30.74      2.41 o 
   1  15   1        5.61        7.58      1.04 o 
   2  15   1      106.41      113.02      4.23 o 
   3  15   1        3.29        3.61      1.15 o 
   4  15   1       27.15       27.18      2.68 o 
   5  15   1       32.70       32.10      3.00 o 
  -5  16   1        4.17        5.76      1.64 o 
  -4  16   1        8.02        7.94      1.63 o 
  -3  16   1        1.19        1.55      1.26 o 
  -2  16   1       17.35       19.30      1.64 o 
  -1  16   1        4.82        7.53      1.38 o 
   0  16   1       31.42       34.40      2.69 o 
   1  16   1       19.50       19.97      2.09 o 
   2  16   1        8.51        6.16      1.37 o 
   3  16   1       40.29       48.63      3.14 o 
   4  16   1       53.20       54.48      3.53 o 
   5  16   1       28.93       30.28      3.01 o 
  -4  17   1       23.02       25.81      2.72 o 
  -3  17   1       33.81       39.09      3.11 o 
  -2  17   1        0.83       -1.26      1.21 o 
  -1  17   1       15.60       19.67      2.13 o 
   0  17   1       26.44       29.00      2.55 o 
   1  17   1       13.96       17.02      2.04 o 
   2  17   1      113.05      117.13      6.93 o 
   3  17   1       10.98       11.27      1.85 o 
   4  17   1        5.12        5.60      1.56 o 
  -3  18   1        0.51        0.20      0.93 o 
  -2  18   1      146.18      161.43      8.08 o 
  -1  18   1       38.59       38.82      3.09 o 
   0  18   1       41.20       47.90      3.42 o 
   1  18   1       48.47       45.46      3.56 o 
   2  18   1        9.33       10.26      2.68 o 
   3  18   1      174.83      176.86      6.14 o 
  -2  19   1       16.17       17.58      3.30 o 
  -1  19   1        7.77       10.80      1.85 o 
   0  19   1       60.38       68.69      4.64 o 
   1  19   1       44.89       46.19      3.46 o 
   2  19   1       78.56       79.43      5.86 o 
  -9   0   2       22.01       19.85      1.53 o 
  -8   0   2      725.08      688.42      8.22 o 
  -7   0   2        1.88        1.83      0.47 o 
  -6   0   2     4387.35     4387.04     44.54 o 
  -5   0   2       23.80       25.57      0.70 o 
  -4   0   2     2466.76     2595.35     34.66 o 
  -3   0   2      125.67      136.52      2.49 o 
  -2   0   2      873.52      834.38     20.91 o 
   0   0   2      200.64      240.73      5.71 o 
   1   0   2        0.58       -0.60      0.31 o 
   2   0   2      438.62      500.97      8.97 o 
   3   0   2      466.26      517.53      6.47 o 
   4   0   2        6.26        8.41      0.63 o 
   5   0   2      306.22      325.88      4.70 o 
   6   0   2       28.08       27.65      1.10 o 
   7   0   2       17.35       20.41      1.12 o 
   8   0   2       82.24       84.24      3.71 o 
  -9   1   2       15.82       13.93      0.89 o 
  -8   1   2      138.67      130.21      1.95 o 
  -7   1   2       52.85       55.33      1.21 o 
  -6   1   2      335.19      332.19      3.02 o 
  -5   1   2      277.94      272.14      2.48 o 
  -4   1   2     1157.36     1256.74     11.36 o 
  -3   1   2      442.13      454.82      5.20 o 
  -2   1   2       18.41       24.93      0.76 o 
   0   1   2      153.81      170.79      2.90 o 
   1   1   2     3476.19       -0.10      0.09 o 
   2   1   2       12.85       13.06      0.38 o 
   3   1   2       54.55       57.33      1.02 o 
   4   1   2       15.56       15.26      0.78 o 
   5   1   2      395.40      425.44      4.12 o 
   6   1   2        4.03        4.75      0.39 o 
   7   1   2      212.89      215.99      3.17 o 
   8   1   2        2.71        3.71      0.68 o 
  -9   2   2        1.36        0.73      0.39 o 
  -8   2   2       73.32       69.78      1.36 o 
  -7   2   2        2.17        2.12      0.37 o 
  -6   2   2      344.92      357.14      3.34 o 
  -5   2   2       48.14       53.42      0.81 o 
  -4   2   2      213.63      248.46      2.38 o 
  -3   2   2      507.53      519.10      5.84 o 
  -2   2   2      130.93      126.24      1.59 o 
  -1   2   2      240.14      245.94      4.42 o 
   0   2   2      291.97      329.91      5.61 o 
   1   2   2      547.46      593.20      8.17 o 
   2   2   2      394.92      436.14      5.46 o 
   3   2   2      226.95      227.51      3.30 o 
   4   2   2        0.15        0.02      0.16 o 
   6   2   2       32.66       28.36      1.31 o 
   7   2   2       53.31       54.79      1.94 o 
   8   2   2        4.48        4.89      0.60 o 
  -9   3   2       15.19       15.65      0.79 o 
  -8   3   2       81.82       79.96      1.51 o 
  -7   3   2       56.49       55.37      1.11 o 
  -6   3   2        7.68        9.20      0.56 o 
  -5   3   2      307.85      300.09      5.55 o 
  -4   3   2      244.83      243.27      2.49 o 
  -3   3   2      143.80      159.22      2.09 o 
  -2   3   2      460.49      440.97      6.39 o 
  -1   3   2      217.16      217.53      8.84 o 
   1   3   2     1814.26     1916.37     26.54 o 
   2   3   2      314.80      309.39      3.97 o 
   3   3   2      311.24      296.99      3.31 o 
   4   3   2       55.30       57.52      1.02 o 
   5   3   2       46.87       44.46      0.97 o 
   6   3   2        1.27        1.51      0.33 o 
   7   3   2       24.04       23.69      0.95 o 
   8   3   2       15.87       16.59      0.85 o 
  -9   4   2        6.98        5.64      0.54 o 
  -8   4   2       27.26       26.41      1.11 o 
  -7   4   2       15.75       16.48      0.73 o 
  -6   4   2       22.38       22.84      0.66 o 
  -5   4   2       27.70       31.57      0.67 o 
  -4   4   2      113.79      124.53      1.28 o 
  -3   4   2      187.67      191.09      2.50 o 
  -2   4   2      640.70      677.17      7.57 o 
  -1   4   2      319.31      353.26     10.81 o 
   0   4   2      385.88      395.10     10.11 o 
   1   4   2      989.18     1128.48     15.54 o 
   2   4   2       71.82       73.44      1.54 o 
   3   4   2      452.29      460.85      4.82 o 
   4   4   2      170.86      166.87      2.23 o 
   5   4   2        6.37        5.53      0.40 o 
   6   4   2       15.43       17.17      0.68 o 
   7   4   2       31.53       29.86      0.96 o 
   8   4   2        0.95        1.06      0.40 o 
  -8   5   2        6.61        5.88      0.48 o 
  -7   5   2       16.38       17.40      0.71 o 
  -6   5   2       17.65       19.60      0.62 o 
  -5   5   2       54.84       58.23      0.77 o 
  -4   5   2       12.25       11.44      0.41 o 
  -3   5   2       88.44       89.03      1.67 o 
  -2   5   2       91.74      107.06      1.91 o 
  -1   5   2      140.14      152.69      5.10 o 
   0   5   2      724.12      817.73     24.78 o 
   1   5   2       35.41       38.70      0.82 o 
   2   5   2       80.81       88.18      3.23 o 
   3   5   2       63.77       59.89      1.27 o 
   4   5   2       22.33       26.01      0.72 o 
   5   5   2       41.58       40.77      0.90 o 
   6   5   2      123.53      117.37      1.85 o 
   7   5   2        8.71        7.96      0.62 o 
   8   5   2       80.38       78.88      1.84 o 
  -8   6   2        4.69        4.40      0.54 o 
  -7   6   2        0.61       -0.03      0.35 o 
  -6   6   2       48.41       50.79      1.13 o 
  -5   6   2       22.74       23.31      0.68 o 
  -4   6   2       59.10       61.50      1.48 o 
  -3   6   2      415.41      441.32      8.03 o 
  -2   6   2      846.34      892.96     53.26 o 
   0   6   2      790.17      923.70     13.28 o 
   1   6   2     2456.43     2750.16     44.45 o 
   2   6   2        8.32        6.50      0.46 o 
   3   6   2       79.03       84.75      1.78 o 
   4   6   2       72.73       69.79      1.16 o 
   5   6   2       22.35       24.18      0.75 o 
   6   6   2       30.52       30.19      1.23 o 
   7   6   2       11.52       10.94      0.68 o 
   8   6   2       20.47       17.04      0.98 o 
  -8   7   2       22.11       22.66      2.13 o 
  -7   7   2       11.16        9.36      0.82 o 
  -6   7   2        4.23        5.54      0.54 o 
  -5   7   2        9.29        7.68      0.66 o 
  -4   7   2       16.10       17.62      0.97 o 
  -3   7   2        7.09        6.49      0.81 o 
  -1   7   2      370.44      394.65      6.47 o 
   0   7   2     1287.65     1602.71     22.50 o 
   1   7   2      726.12      803.08     11.87 o 
   2   7   2      256.98      306.78      4.19 o 
   3   7   2        5.86        5.90      0.54 o 
   4   7   2       10.15       12.16      0.70 o 
   5   7   2       47.13       48.40      1.06 o 
   6   7   2      170.87      171.43      2.48 o 
   7   7   2       46.74       49.21      1.55 o 
  -8   8   2        8.60       10.10      1.45 o 
  -7   8   2       37.46       37.90      1.21 o 
  -6   8   2       23.32       23.22      1.87 o 
  -5   8   2       43.63       40.86      1.16 o 
  -4   8   2       52.48       56.17      1.86 o 
  -3   8   2      105.52      112.12      2.28 o 
  -2   8   2      176.00      180.04      4.45 o 
  -1   8   2      364.34      416.51      6.90 o 
   0   8   2      127.28      167.96      7.77 o 
   1   8   2      163.73      182.01      5.01 o 
   2   8   2       91.52      102.28      2.21 o 
   3   8   2       52.33       53.69      1.31 o 
   4   8   2       21.51       20.75      0.87 o 
   5   8   2        7.81        8.03      0.68 o 
   6   8   2       23.05       23.68      1.06 o 
   7   8   2       56.69       56.04      1.64 o 
  -8   9   2       23.30       21.92      2.09 o 
  -7   9   2       38.41       41.85      1.60 o 
  -6   9   2        1.74        1.80      0.58 o 
  -5   9   2      150.28      145.36      2.86 o 
  -4   9   2      152.52      141.75      3.96 o 
  -3   9   2        9.06        7.14      1.14 o 
  -2   9   2       75.99       70.63      2.52 o 
  -1   9   2       31.55       28.56      1.29 o 
   0   9   2       70.48       81.06      2.59 o 
   1   9   2       22.10       24.11      1.40 o 
   2   9   2       93.70       89.61      1.57 o 
   3   9   2      101.42      100.03      1.86 o 
   4   9   2       19.38       19.25      1.13 o 
   5   9   2       32.35       35.36      1.87 o 
   6   9   2        8.69        9.25      0.73 o 
   7   9   2        1.94        1.66      0.56 o 
  -8  10   2       11.96       11.99      1.68 o 
  -7  10   2       68.05       74.17      1.90 o 
  -6  10   2      109.74      106.93      2.95 o 
  -5  10   2       35.48       41.07      2.90 o 
  -4  10   2      166.37      164.71      3.49 o 
  -3  10   2       66.03       64.92      2.34 o 
  -2  10   2       50.59       54.72      1.92 o 
  -1  10   2      426.14      445.16      7.57 o 
   0  10   2       72.70       74.45      2.08 o 
   1  10   2        3.03        1.90      0.96 o 
   2  10   2       19.81       22.65      1.26 o 
   3  10   2      309.63      300.72      5.40 o 
   4  10   2        6.57        7.72      0.80 o 
   5  10   2        2.56        4.37      0.53 o 
   6  10   2       37.77       35.62      1.64 o 
   7  10   2       40.63       41.22      1.47 o 
  -7  11   2      140.24      146.83      2.86 o 
  -6  11   2       59.70       60.83      2.24 o 
  -5  11   2      177.73      177.77      3.97 o 
  -4  11   2        4.85        5.22      1.31 o 
  -3  11   2      164.19      164.42      3.86 o 
  -2  11   2        1.70        1.57      0.59 o 
  -1  11   2      704.67      677.94     18.39 o 
   0  11   2      303.93      306.98      5.60 o 
   1  11   2      166.31      147.93      3.37 o 
   2  11   2       97.14       90.22      2.53 o 
   3  11   2        3.34        3.24      0.67 o 
   4  11   2       20.56       19.66      1.43 o 
   5  11   2       47.87       43.52      3.06 o 
   6  11   2       40.20       39.36      1.55 o 
   7  11   2       46.31       44.62      2.60 o 
  -7  12   2       14.16       14.49      1.24 o 
  -6  12   2     1027.24      974.08     15.31 o 
  -5  12   2      102.28      107.42      2.94 o 
  -4  12   2      613.84      604.42     20.43 o 
  -3  12   2      311.71      312.87      6.15 o 
  -2  12   2       79.76       71.20      2.41 o 
  -1  12   2      326.07      320.62      7.46 o 
   0  12   2       54.29       46.94      4.11 o 
   1  12   2        2.97        1.42      0.54 o 
   2  12   2       52.54       47.37      2.48 o 
   3  12   2       58.30       53.60      2.89 o 
   4  12   2       27.35       24.91      1.58 o 
   5  12   2       50.15       45.50      2.11 o 
   6  12   2       93.68       86.02      2.65 o 
  -7  13   2      246.98      247.92      4.85 o 
  -6  13   2       56.65       53.93      2.59 o 
  -5  13   2      363.92      367.50      9.50 o 
  -4  13   2      458.88      454.59     10.78 o 
  -3  13   2      109.61      104.77      5.11 o 
  -2  13   2       62.62       59.02      3.32 o 
  -1  13   2      108.25      103.72      3.67 o 
   0  13   2       89.83       94.64      3.48 o 
   1  13   2      155.99      135.87      3.40 o 
   2  13   2       76.84       73.37      3.15 o 
   3  13   2       97.59       99.50      3.95 o 
   4  13   2       81.45       69.39      3.45 o 
   5  13   2      157.04      150.53      3.86 o 
   6  13   2       20.52       19.15      1.67 o 
  -6  14   2      183.53      174.00      4.32 o 
  -5  14   2       47.97       60.05      5.00 o 
  -4  14   2       63.98       69.58      3.43 o 
  -3  14   2       23.71       23.51      2.26 o 
  -2  14   2      125.97      119.59      3.40 o 
  -1  14   2       89.20       90.57      4.57 o 
   0  14   2       50.21       47.22      5.74 o 
   1  14   2       40.01       40.05      1.90 o 
   2  14   2       80.03       72.88      3.21 o 
   3  14   2       13.24       11.52      2.90 o 
   4  14   2        9.79       10.65      1.73 o 
   5  14   2       13.65       13.68      1.41 o 
  -6  15   2       13.71       10.60      2.37 o 
  -5  15   2        3.34        4.44      1.40 o 
  -4  15   2        2.14        2.82      1.12 o 
  -3  15   2       10.87        8.92      2.00 o 
  -2  15   2       53.22       54.35      2.33 o 
  -1  15   2       11.13       11.00      1.56 o 
   0  15   2      134.06      138.13      4.62 o 
   1  15   2       34.25       34.67      2.99 o 
   2  15   2        2.96        5.26      2.86 o 
   3  15   2       45.32       52.41      3.70 o 
   4  15   2        4.79        4.91      1.40 o 
   5  15   2       23.91       24.67      2.88 o 
  -5  16   2        0.96        0.26      1.05 o 
  -4  16   2        9.79       10.68      2.95 o 
  -3  16   2        1.74        1.85      0.98 o 
  -2  16   2       11.65       13.41      1.81 o 
  -1  16   2       38.77       40.85      2.93 o 
   0  16   2       36.86       33.83      2.65 o 
   1  16   2       33.43       35.59      2.66 o 
   2  16   2       10.10        8.37      2.29 o 
   3  16   2       90.46       98.92      5.62 o 
   4  16   2       75.01       81.54      8.02 o 
  -4  17   2        4.52        7.57      3.39 o 
  -3  17   2       16.98       15.97      2.06 o 
  -2  17   2       90.64       93.20      4.01 o 
  -1  17   2        4.70        5.83      1.39 o 
   0  17   2       77.85       90.80      3.90 o 
   1  17   2        7.61        7.13      1.43 o 
   2  17   2       27.59       26.61      3.86 o 
   3  17   2        1.00       -1.77      1.28 o 
   4  17   2       45.89       40.97      5.03 o 
  -3  18   2       32.65       30.51      4.19 o 
  -2  18   2       11.57       16.51      2.14 o 
  -1  18   2      111.75      113.99      4.61 o 
   0  18   2        9.51       10.42      1.78 o 
   1  18   2      206.55      238.44     10.50 o 
   2  18   2       28.43       33.95      4.53 o 
   3  18   2       40.65       57.45      5.95 o 
  -2  19   2       74.30       81.74      5.82 o 
  -1  19   2       82.37      100.95      4.46 o 
   0  19   2      105.55      137.95      6.47 o 
   1  19   2       94.40      114.06      7.12 o 
  -9   0   3       23.87       23.37      1.71 o 
  -8   0   3      914.58      872.34     10.06 o 
  -7   0   3       34.37       35.46      1.12 o 
  -6   0   3        2.18        1.41      1.22 o 
  -5   0   3      193.68      193.11      3.32 o 
  -4   0   3       65.17       56.88      1.74 o 
  -3   0   3      395.07      381.22      5.79 o 
  -2   0   3     1003.45     1057.21     17.79 o 
  -1   0   3      477.81        0.00      0.13 o 
   1   0   3     1116.88     1197.60     27.29 o 
   2   0   3       20.20       21.35      0.69 o 
   3   0   3       92.66      100.92      1.56 o 
   4   0   3      183.23      192.80      2.62 o 
   5   0   3        4.18        4.28      0.51 o 
   6   0   3      150.89      150.14      2.79 o 
   7   0   3        0.39        0.29      0.93 o 
   8   0   3        1.63        0.97      1.75 o 
  -9   1   3       47.71       47.85      1.20 o 
  -8   1   3      215.06      209.71      2.65 o 
  -7   1   3       89.32       88.45      1.25 o 
  -6   1   3      188.88      193.65      2.00 o 
  -5   1   3      180.28      198.30      1.85 o 
  -4   1   3       56.86       49.37      0.68 o 
  -3   1   3      810.23      835.64      7.68 o 
  -2   1   3       65.72       63.82      1.03 o 
  -1   1   3      698.12      712.54      8.16 o 
   0   1   3       59.61       69.47      2.07 o 
   1   1   3      856.67      978.40      9.99 o 
   2   1   3       28.56       29.19      0.60 o 
   3   1   3     1509.73     1647.21     13.68 o 
   4   1   3       64.12       69.71      0.99 o 
   5   1   3      260.51      275.90      3.14 o 
   6   1   3       28.03       31.45      1.16 o 
   7   1   3        4.04        5.54      0.57 o 
   8   1   3        1.14        1.42      0.59 o 
  -9   2   3        3.22        2.49      0.55 o 
  -8   2   3      153.73      149.25      2.11 o 
  -7   2   3       15.10       15.32      0.67 o 
  -6   2   3       14.61       15.95      0.61 o 
  -5   2   3       50.04       54.20      0.77 o 
  -4   2   3       43.63       40.75      0.99 o 
  -3   2   3      250.62      237.07      2.50 o 
  -2   2   3      241.01      256.73      3.49 o 
  -1   2   3     1213.12     1251.17     12.76 o 
   0   2   3      378.62      440.72      6.68 o 
   1   2   3      458.72      501.37      6.13 o 
   2   2   3       68.79       68.39      2.07 o 
   3   2   3       60.95       68.02      1.17 o 
   4   2   3        9.50       11.02      0.60 o 
   5   2   3       46.10       48.07      1.06 o 
   6   2   3       51.25       50.80      1.52 o 
   7   2   3        1.86        1.77      0.45 o 
   8   2   3       12.75       12.13      1.10 o 
  -9   3   3       38.79       45.40      1.17 o 
  -8   3   3       13.53       12.47      0.68 o 
  -7   3   3       43.21       48.88      1.07 o 
  -6   3   3       14.35       15.67      0.58 o 
  -5   3   3      106.42      115.02      1.50 o 
  -4   3   3      230.17      215.29      2.24 o 
  -3   3   3       33.60       31.85      0.62 o 
  -2   3   3      205.22      198.73      2.39 o 
  -1   3   3     1324.81     1419.66     16.78 o 
   0   3   3      345.71      368.53      4.07 o 
   1   3   3      461.25      519.89      5.70 o 
   2   3   3        5.90        5.72      0.37 o 
   3   3   3       11.13       13.16      0.67 o 
   4   3   3       39.43       37.59      0.81 o 
   5   3   3      142.13      143.84      2.01 o 
   6   3   3       15.75       15.51      0.73 o 
   7   3   3        7.35        7.22      0.65 o 
   8   3   3       41.86       39.33      1.20 o 
  -9   4   3        7.71        7.99      0.66 o 
  -8   4   3        0.72        0.12      0.33 o 
  -7   4   3       19.62       21.22      0.76 o 
  -6   4   3      104.84      107.64      1.38 o 
  -5   4   3       21.23       22.04      0.59 o 
  -4   4   3        8.32       10.22      0.36 o 
  -3   4   3      525.29      529.01      5.10 o 
  -2   4   3      301.60      298.30      2.77 o 
  -1   4   3     1092.87     1195.68     10.58 o 
   0   4   3      275.77      302.10      5.57 o 
   1   4   3      168.06      166.32      2.46 o 
   2   4   3      193.21      194.32      2.29 o 
   3   4   3       67.04       67.49      1.23 o 
   4   4   3      117.48      117.49      1.65 o 
   5   4   3       35.44       36.04      0.92 o 
   6   4   3        5.95        6.69      0.65 o 
   7   4   3        9.99       11.10      0.68 o 
  -8   5   3        9.12        9.57      0.63 o 
  -7   5   3        8.68        9.36      0.55 o 
  -6   5   3       36.87       36.54      0.83 o 
  -5   5   3       56.14       56.20      0.95 o 
  -4   5   3      167.03      184.93      2.05 o 
  -3   5   3      123.41      133.20      1.63 o 
  -2   5   3      392.40      432.38      5.71 o 
  -1   5   3      126.66      142.09      2.01 o 
   0   5   3      112.91      149.31      1.92 o 
   1   5   3      198.36      232.72      8.86 o 
   2   5   3      390.01      431.78      5.07 o 
   3   5   3       55.14       59.87      1.19 o 
   4   5   3      375.82      373.55      4.34 o 
   5   5   3        5.93        6.48      0.54 o 
   6   5   3      119.55      113.41      2.02 o 
   7   5   3       14.96       15.69      0.81 o 
  -8   6   3       13.23       13.82      1.40 o 
  -7   6   3       33.30       34.01      0.94 o 
  -6   6   3       33.15       35.29      0.95 o 
  -5   6   3      548.52      580.60      7.27 o 
  -4   6   3      521.21      553.57      6.03 o 
  -3   6   3     2033.13     2082.92     20.32 o 
  -2   6   3      139.56      165.40      2.89 o 
  -1   6   3      170.47      217.03      3.41 o 
   0   6   3       58.13       77.82      1.26 o 
   1   6   3       85.04       82.00      1.44 o 
   2   6   3      247.43      240.71      4.17 o 
   3   6   3       82.75       74.61      1.17 o 
   4   6   3       27.60       26.70      0.78 o 
   5   6   3       36.05       39.63      0.94 o 
   6   6   3      164.59      161.38      2.33 o 
   7   6   3       13.49       14.49      0.91 o 
  -8   7   3        1.59        1.63      0.88 o 
  -7   7   3        0.64        0.65      0.57 o 
  -6   7   3        9.79        9.10      0.80 o 
  -5   7   3       63.47       63.04      1.31 o 
  -4   7   3      248.55      269.35      3.97 o 
  -3   7   3      568.72      614.23      5.93 o 
  -2   7   3      731.57      834.13     10.83 o 
  -1   7   3      399.72      456.50      7.91 o 
   0   7   3       33.40       36.96      1.04 o 
   1   7   3      151.58      150.52      1.89 o 
   2   7   3      222.10      234.19      3.47 o 
   3   7   3       54.73       60.07      1.39 o 
   4   7   3      376.39      377.71      4.26 o 
   5   7   3       86.21       92.20      1.93 o 
   6   7   3       55.94       57.23      1.35 o 
   7   7   3      143.25      144.78      3.57 o 
  -8   8   3        3.97        4.52      1.54 o 
  -7   8   3       24.63       21.86      1.45 o 
  -6   8   3       25.04       25.58      1.22 o 
  -5   8   3       84.59       86.52      2.07 o 
  -4   8   3       46.10       42.82      1.11 o 
  -3   8   3      157.15      163.51      6.49 o 
  -2   8   3        9.51        7.50      1.75 o 
  -1   8   3       21.18       30.64      1.23 o 
   0   8   3        1.55        1.57      0.42 o 
   1   8   3       18.21       19.93      0.73 o 
   2   8   3      206.37      213.08      3.16 o 
   3   8   3       64.36       63.01      1.62 o 
   4   8   3      135.06      137.98      2.34 o 
   5   8   3      169.25      171.06      3.31 o 
   6   8   3       60.61       60.93      2.02 o 
   7   8   3       67.23       67.79      1.84 o 
  -8   9   3        6.31        4.76      1.21 o 
  -7   9   3       30.83       32.09      1.58 o 
  -6   9   3        3.85        3.47      0.65 o 
  -5   9   3        6.74        6.58      0.71 o 
  -4   9   3      100.79      105.60      2.58 o 
  -3   9   3        9.50        9.70      1.11 o 
  -2   9   3        6.83        4.81      1.89 o 
  -1   9   3       37.88       38.46      1.87 o 
   0   9   3      119.04      128.17      4.24 o 
   1   9   3      119.47      127.16      2.13 o 
   2   9   3       17.79       17.50      0.74 o 
   3   9   3       28.72       29.80      1.02 o 
   4   9   3       12.84       10.85      0.71 o 
   5   9   3       14.64       13.50      0.85 o 
   6   9   3        1.85        1.45      0.57 o 
   7   9   3       31.24       31.30      1.43 o 
  -8  10   3       87.79       85.02      5.47 o 
  -7  10   3       47.58       48.75      1.58 o 
  -6  10   3       49.59       48.03      1.67 o 
  -5  10   3       21.77       25.10      1.23 o 
  -4  10   3       32.92       34.86      1.50 o 
  -3  10   3       49.21       51.93      1.93 o 
  -2  10   3       24.76       20.25      1.35 o 
  -1  10   3      315.32      296.48      6.74 o 
   0  10   3       89.23       99.83      2.12 o 
   1  10   3      228.75      212.25      3.57 o 
   2  10   3        1.85        0.27      0.63 o 
   3  10   3      107.67      102.39      2.62 o 
   4  10   3       31.85       27.20      1.50 o 
   5  10   3       42.45       42.63      1.33 o 
   6  10   3        5.19        5.94      0.67 o 
  -7  11   3       17.87       21.09      1.86 o 
  -6  11   3        8.46        8.93      0.94 o 
  -5  11   3      248.97      242.06      4.92 o 
  -4  11   3       72.93       74.47      3.28 o 
  -3  11   3      336.06      323.34      6.21 o 
  -2  11   3      334.00      315.09      6.01 o 
  -1  11   3        1.73        2.19      1.30 o 
   0  11   3       23.84       21.22      1.23 o 
   1  11   3       11.94       11.57      0.84 o 
   2  11   3       18.76       14.82      1.58 o 
   3  11   3      137.95      114.43      2.88 o 
   4  11   3       92.20       84.21      5.50 o 
   5  11   3      101.34       99.84      1.99 o 
   6  11   3       33.62       32.37      1.26 o 
  -7  12   3       73.08       75.08      2.33 o 
  -6  12   3       64.06       63.75      2.07 o 
  -5  12   3      179.35      189.85      6.07 o 
  -4  12   3       39.27       43.74      2.75 o 
  -3  12   3       92.94       95.02      2.89 o 
  -2  12   3       23.06       19.23      1.48 o 
  -1  12   3       49.55       48.81      2.40 o 
   0  12   3       10.43       11.81      1.38 o 
   1  12   3       89.56       76.56      1.97 o 
   2  12   3      173.67      144.61      6.91 o 
   3  12   3       92.11       83.87      2.44 o 
   4  12   3      169.28      150.20      3.95 o 
   5  12   3       11.88       14.98      1.40 o 
   6  12   3       32.05       28.21      1.62 o 
  -6  13   3      122.87      119.45      3.01 o 
  -5  13   3       97.56      103.55      4.37 o 
  -4  13   3       79.51       71.60      5.45 o 
  -3  13   3       74.43       70.60      2.55 o 
  -2  13   3       35.63       33.08      1.85 o 
  -1  13   3      118.96      100.37      6.46 o 
   0  13   3      142.13      131.61      4.23 o 
   1  13   3      195.10      163.17      3.74 o 
   2  13   3       45.13       36.33      2.61 o 
   3  13   3      338.34      291.55      7.76 o 
   4  13   3       22.01       24.94      1.68 o 
   5  13   3       92.18       82.12      2.86 o 
  -6  14   3       53.00       55.11      2.78 o 
  -5  14   3        2.37        2.15      1.18 o 
  -4  14   3       44.66       40.74      3.26 o 
  -3  14   3       38.47       44.33      2.17 o 
  -2  14   3       30.55       27.92      2.29 o 
  -1  14   3       45.67       45.61      4.33 o 
   0  14   3       46.12       43.70      3.44 o 
   1  14   3       25.73       21.28      1.49 o 
   2  14   3        3.07        2.18      1.47 o 
   3  14   3       33.20       31.55      2.65 o 
   4  14   3        0.00       -0.79      0.82 o 
   5  14   3       42.34       40.87      3.05 o 
  -6  15   3        6.23        5.17      1.23 o 
  -5  15   3        1.23       -0.56      0.93 o 
  -4  15   3       54.43       59.94      4.04 o 
  -3  15   3       14.07       13.39      1.77 o 
  -2  15   3       56.64       56.21      4.56 o 
  -1  15   3       74.41       71.37      3.22 o 
   0  15   3       10.48       11.91      2.53 o 
   1  15   3       21.57       22.87      2.16 o 
   2  15   3        8.22        7.84      2.24 o 
   3  15   3       58.97       49.94      5.09 o 
   4  15   3       13.42       12.59      2.91 o 
  -5  16   3        8.30        9.80      1.83 o 
  -4  16   3        0.58        1.24      1.35 o 
  -3  16   3       51.97       55.91      6.30 o 
  -2  16   3       22.77       23.79      2.31 o 
  -1  16   3       86.82       81.80      5.54 o 
   0  16   3       25.01       25.27      2.33 o 
   1  16   3       69.69       68.31      2.51 o 
   2  16   3       98.30      107.41      6.45 o 
   3  16   3       20.43       26.69      3.90 o 
   4  16   3        2.73        1.72      1.76 o 
  -4  17   3       94.46      100.92      7.43 o 
  -3  17   3        8.78       11.13      2.52 o 
  -2  17   3       15.39       16.47      2.05 o 
  -1  17   3        0.90        0.42      0.91 o 
   0  17   3       67.06       67.35      7.49 o 
   1  17   3        3.33        5.14      2.03 o 
   2  17   3      118.99      130.63      7.46 o 
   3  17   3        9.65        8.97      2.52 o 
  -3  18   3      116.60      126.51      7.22 o 
  -2  18   3       20.51       20.73      3.60 o 
  -1  18   3       93.10      113.29      4.86 o 
   0  18   3      148.72      167.69      5.70 o 
   1  18   3        1.45        2.58      1.73 o 
   2  18   3      192.85      189.36      9.44 o 
  -1  19   3       61.23       71.56      6.78 o 
   0  19   3        7.62       10.25      1.43 o 
  -9   0   4       36.56       34.14      1.70 o 
  -8   0   4       18.73       18.79      1.01 o 
  -7   0   4      123.09      126.78      2.24 o 
  -6   0   4       56.61       52.49      1.38 o 
  -5   0   4      120.47      122.47      1.93 o 
  -4   0   4      476.77      484.91      6.30 o 
  -3   0   4      250.10      291.51      3.95 o 
  -2   0   4       32.74       38.99      0.89 o 
  -1   0   4      139.36      170.30      2.90 o 
   0   0   4      159.58      166.44      2.38 o 
   1   0   4       38.86       40.80      0.94 o 
   2   0   4      346.50      377.41      4.33 o 
   3   0   4       30.34       30.63      0.74 o 
   4   0   4       58.31       58.55      1.18 o 
   5   0   4        1.30        1.29      0.40 o 
   6   0   4       12.05       13.16      0.93 o 
   7   0   4        6.91        4.84      1.30 o 
  -9   1   4       30.18       27.90      1.00 o 
  -8   1   4        9.71        9.27      0.58 o 
  -7   1   4       67.22       71.56      1.11 o 
  -6   1   4       18.59       18.71      0.56 o 
  -5   1   4       74.03       85.59      1.04 o 
  -4   1   4      110.38      111.42      1.22 o 
  -3   1   4       40.82       38.18      0.72 o 
  -2   1   4       25.03       27.11      0.51 o 
  -1   1   4     2407.17     2663.22     30.00 o 
   0   1   4       80.96      103.04      1.38 o 
   1   1   4     2012.01     2412.99     22.43 o 
   2   1   4      373.29      425.29      3.65 o 
   3   1   4      155.83      169.36      1.71 o 
   4   1   4       52.86       59.90      0.94 o 
   5   1   4       16.24       14.55      0.70 o 
   6   1   4        1.21        0.99      0.38 o 
   7   1   4       14.51       13.60      0.89 o 
  -9   2   4        2.29        2.10      0.48 o 
  -8   2   4        8.95        8.24      0.61 o 
  -7   2   4        0.10        0.35      0.31 o 
  -6   2   4       12.93       12.82      0.48 o 
  -5   2   4      219.61      209.04      2.26 o 
  -4   2   4      243.11      220.48      2.14 o 
  -3   2   4      381.87      364.08      3.66 o 
  -2   2   4       37.42       38.89      0.71 o 
  -1   2   4      370.27      382.32      5.82 o 
   0   2   4       88.18      120.25      1.39 o 
   1   2   4      183.21      224.51      2.86 o 
   2   2   4       78.27       74.90      1.13 o 
   3   2   4       30.45       37.72      1.16 o 
   4   2   4      181.64      186.96      2.21 o 
   5   2   4       10.25        9.61      0.56 o 
   6   2   4        4.02        4.38      0.55 o 
   7   2   4        7.67        8.26      0.83 o 
  -9   3   4       12.75       13.38      0.85 o 
  -8   3   4        5.79        5.49      0.55 o 
  -7   3   4       30.87       36.98      0.87 o 
  -6   3   4       39.46       39.58      0.78 o 
  -5   3   4       52.94       59.00      0.83 o 
  -4   3   4      112.69      115.08      1.25 o 
  -3   3   4      153.59      150.90      1.77 o 
  -2   3   4       56.23       51.24      1.08 o 
  -1   3   4      282.94      306.29      4.04 o 
   0   3   4       83.71       91.23      1.16 o 
   1   3   4      334.05      361.53      3.84 o 
   2   3   4       26.74       29.58      0.75 o 
   3   3   4      265.35      268.51      2.95 o 
   4   3   4        7.28        7.91      0.48 o 
   5   3   4       36.32       35.93      0.95 o 
   6   3   4      117.09      114.83      1.86 o 
   7   3   4       25.04       24.89      1.09 o 
  -9   4   4        8.20        8.21      0.66 o 
  -8   4   4       12.19       12.71      0.74 o 
  -7   4   4       21.83       22.35      0.93 o 
  -6   4   4       38.84       36.59      0.75 o 
  -5   4   4      209.24      209.70      2.01 o 
  -4   4   4       33.93       32.53      0.79 o 
  -3   4   4      180.11      193.81      3.02 o 
  -1   4   4       69.74       73.55      1.18 o 
   0   4   4      152.63      187.60      2.16 o 
   1   4   4       95.83       91.15      1.30 o 
   2   4   4      536.20      554.83      4.94 o 
   3   4   4       14.87       16.74      0.67 o 
   4   4   4        7.14        8.35      0.51 o 
   5   4   4       26.03       25.55      0.84 o 
   6   4   4      213.93      213.30      2.79 o 
   7   4   4        6.31        6.97      0.77 o 
  -8   5   4       40.18       39.19      1.12 o 
  -7   5   4       50.69       51.94      1.10 o 
  -6   5   4      100.89       99.90      1.51 o 
  -5   5   4       75.31       77.42      1.20 o 
  -4   5   4      122.04      125.51      1.73 o 
  -3   5   4       36.95       35.84      1.00 o 
  -2   5   4      207.47      229.26      2.94 o 
  -1   5   4       66.34       86.20      1.46 o 
   0   5   4      850.45      973.37     11.83 o 
   1   5   4      101.95      116.46      1.77 o 
   2   5   4      261.69      253.56      2.78 o 
   3   5   4       30.23       30.42      1.04 o 
   4   5   4      437.26      427.44      4.93 o 
   5   5   4       39.26       43.73      1.29 o 
   6   5   4      730.50      721.78      8.06 o 
   7   5   4       27.44       33.64      1.18 o 
  -8   6   4       38.73       35.08      2.13 o 
  -7   6   4      259.80      263.19      4.14 o 
  -6   6   4      165.36      165.05      2.62 o 
  -5   6   4      241.59      244.04      3.37 o 
  -4   6   4       13.33       14.28      0.67 o 
  -3   6   4      106.65      102.18      1.56 o 
  -2   6   4      129.28      122.37      1.48 o 
  -1   6   4       26.74       25.28      0.99 o 
   0   6   4      326.99      321.43      4.34 o 
   1   6   4       31.87       24.19      1.49 o 
   2   6   4      186.18      170.02      2.49 o 
   3   6   4       91.44       85.19      1.53 o 
   4   6   4      342.34      334.13      4.09 o 
   5   6   4      218.25      225.39      2.72 o 
   6   6   4       27.14       29.96      1.03 o 
   7   6   4      390.25      386.08      4.56 o 
  -8   7   4       19.67       14.99      4.97 o 
  -7   7   4      134.64      125.29      3.23 o 
  -6   7   4      163.19      164.44      3.22 o 
  -5   7   4      288.45      291.80      4.66 o 
  -4   7   4      112.48      118.84      1.82 o 
  -3   7   4       12.70       13.64      0.57 o 
  -2   7   4      105.82      108.45      2.02 o 
  -1   7   4      208.54      204.12      3.87 o 
   0   7   4      665.98      775.16      9.31 o 
   1   7   4      192.64      200.03      2.70 o 
   2   7   4      191.07      194.68      2.74 o 
   3   7   4      146.68      153.72      2.45 o 
   4   7   4      522.48      528.43      5.76 o 
   5   7   4      367.85      371.08      4.42 o 
   6   7   4      604.14      598.04      6.26 o 
   7   7   4       25.63       30.43      1.29 o 
  -8   8   4        4.05        6.91      2.38 o 
  -7   8   4       48.78       48.34      2.16 o 
  -6   8   4        6.69        6.10      0.76 o 
  -5   8   4       10.80       13.24      0.92 o 
  -4   8   4        8.46        9.30      0.57 o 
  -3   8   4        3.52        4.77      0.47 o 
  -2   8   4       42.66       42.64      1.36 o 
  -1   8   4        8.11        8.11      0.89 o 
   0   8   4      495.62      536.16      8.07 o 
   1   8   4      257.59      255.57      3.31 o 
   2   8   4      346.65      350.20      4.39 o 
   3   8   4      191.27      188.87      2.83 o 
   4   8   4       73.86       71.45      1.71 o 
   5   8   4      124.67      123.75      2.38 o 
   6   8   4       78.75       78.87      1.96 o 
  -8   9   4       10.98       12.14      1.29 o 
  -7   9   4        8.41        8.10      0.91 o 
  -6   9   4       25.12       24.69      1.10 o 
  -5   9   4        6.51        6.54      0.63 o 
  -4   9   4       22.88       19.82      0.90 o 
  -3   9   4       16.77       18.02      1.56 o 
  -2   9   4        4.48        4.95      0.61 o 
  -1   9   4       44.27       43.13      1.60 o 
   0   9   4       49.19       52.42      1.30 o 
   1   9   4      110.75      105.52      2.65 o 
   2   9   4        5.89        5.53      0.51 o 
   3   9   4       40.58       39.47      1.30 o 
   4   9   4       10.53       10.39      0.76 o 
   5   9   4       29.00       30.09      1.24 o 
   6   9   4      120.11      114.75      2.42 o 
  -7  10   4        9.55       10.87      1.05 o 
  -6  10   4       52.21       52.35      1.74 o 
  -5  10   4        7.02        6.96      0.76 o 
  -4  10   4       45.60       44.01      1.28 o 
  -3  10   4      274.17      256.99      4.48 o 
  -2  10   4       22.54       22.37      1.54 o 
  -1  10   4       52.45       50.87      1.80 o 
   0  10   4       64.42       65.23      2.80 o 
   1  10   4      210.39      199.60      3.22 o 
   2  10   4       29.33       32.26      1.43 o 
   3  10   4        7.08        9.30      0.94 o 
   4  10   4       26.08       23.23      1.48 o 
   5  10   4       17.89       17.07      0.99 o 
   6  10   4        7.36        6.36      0.78 o 
  -7  11   4      114.70      114.34      3.65 o 
  -6  11   4       90.08       86.00      2.33 o 
  -5  11   4       25.27       25.56      1.30 o 
  -4  11   4       80.07       79.91      8.95 o 
  -3  11   4       65.87       64.39      1.97 o 
  -2  11   4       18.23       15.70      1.97 o 
  -1  11   4       80.80       59.65      2.39 o 
   0  11   4       41.05       40.03      1.68 o 
   1  11   4      312.46      248.88      9.41 o 
   2  11   4      129.04      110.60      4.47 o 
   3  11   4      113.92      106.94      2.86 o 
   4  11   4       69.01       57.15      1.90 o 
   5  11   4        6.98        5.80      0.76 o 
   6  11   4       10.30        9.94      0.85 o 
  -7  12   4      103.60      100.22      2.72 o 
  -6  12   4       34.74       37.36      1.70 o 
  -5  12   4       29.54       32.57      3.02 o 
  -4  12   4        3.45        3.27      0.81 o 
  -3  12   4       27.93       25.09      1.45 o 
  -2  12   4       29.74       25.43      1.64 o 
  -1  12   4      133.57      109.94      2.98 o 
   0  12   4      348.13      295.85      5.65 o 
   1  12   4       81.56       78.52      2.35 o 
   2  12   4       95.83       80.58      5.08 o 
   3  12   4       16.88       19.08      1.63 o 
   4  12   4       14.43       12.73      1.28 o 
   5  12   4       18.58       21.72      1.53 o 
  -6  13   4       31.71       33.30      1.66 o 
  -5  13   4       36.84       32.02      2.14 o 
  -4  13   4       65.02       62.24      2.54 o 
  -3  13   4       74.28       64.06      2.46 o 
  -2  13   4      109.02       95.48      2.91 o 
  -1  13   4      340.53      271.50      6.89 o 
   0  13   4       11.59        8.57      1.00 o 
   1  13   4      244.21      187.33      4.11 o 
   2  13   4        5.49        5.46      1.91 o 
   3  13   4       41.31       34.94      2.08 o 
   4  13   4       43.83       45.10      2.46 o 
   5  13   4        8.79        5.78      2.25 o 
  -6  14   4        3.67        3.07      1.01 o 
  -5  14   4       41.78       46.49      2.73 o 
  -4  14   4       46.28       41.72      2.44 o 
  -3  14   4       26.04       28.73      2.73 o 
  -2  14   4        7.87        8.35      1.12 o 
  -1  14   4       12.68       13.65      1.31 o 
   0  14   4        1.38        0.54      0.69 o 
   1  14   4      110.86      101.68      2.88 o 
   2  14   4        3.55        4.78      1.84 o 
   3  14   4       19.88       16.55      3.11 o 
   4  14   4       16.65       15.87      2.04 o 
  -5  15   4        2.22        2.59      1.12 o 
  -4  15   4        1.18        0.52      0.74 o 
  -3  15   4       56.71       54.67      2.40 o 
  -2  15   4       23.92       21.71      2.09 o 
  -1  15   4       14.18       12.12      1.28 o 
   0  15   4       15.91       24.01      1.71 o 
   1  15   4      104.29       90.48      3.49 o 
   2  15   4        0.48        0.82      1.26 o 
   3  15   4        4.42        5.04      1.99 o 
   4  15   4       21.90       25.03      2.19 o 
  -5  16   4       48.50       49.20      2.75 o 
  -4  16   4        4.62        5.06      1.07 o 
  -3  16   4       81.81       84.38      4.04 o 
  -2  16   4       42.84       49.19      2.52 o 
  -1  16   4        6.25        5.83      1.06 o 
   0  16   4        8.81       11.12      1.27 o 
   1  16   4       28.82       19.63      3.35 o 
   2  16   4       46.75       43.72      5.00 o 
   3  16   4        0.48       -0.64      1.30 o 
  -4  17   4       16.19       13.37      1.63 o 
  -3  17   4       10.58       14.14      3.58 o 
  -2  17   4       84.33       91.25      3.91 o 
  -1  17   4       11.57       13.28      1.48 o 
   0  17   4      191.62      226.05     10.32 o 
   1  17   4       39.36       34.18      4.49 o 
   2  17   4       25.83       26.28      4.00 o 
  -2  18   4      212.52      224.65      5.55 o 
  -1  18   4        5.09        7.20      1.25 o 
   0  18   4       43.55       47.42      2.42 o 
   1  18   4        9.04       14.46      3.14 o 
  -9   0   5       47.06       41.14      3.81 o 
  -8   0   5       67.26       68.20      2.13 o 
  -7   0   5       42.37       41.28      1.31 o 
  -6   0   5       43.93       49.42      1.51 o 
  -5   0   5       52.51       69.98      1.39 o 
  -4   0   5        0.05        0.13      0.17 o 
  -3   0   5       15.59       14.38      0.51 o 
  -2   0   5       70.90       74.48      1.24 o 
  -1   0   5       27.53       39.22      0.96 o 
   0   0   5       90.13      106.06      1.57 o 
   1   0   5        5.31        4.32      0.36 o 
   2   0   5        8.11        8.42      0.49 o 
   3   0   5       25.12       26.68      0.74 o 
   4   0   5       13.45       13.19      1.28 o 
   5   0   5        5.56        4.18      0.55 o 
   6   0   5       30.46       30.22      2.31 o 
   7   0   5       24.19       27.82      2.61 o 
  -9   1   5       13.22       10.38      0.76 o 
  -8   1   5       35.84       35.07      1.07 o 
  -7   1   5        3.00        2.88      0.34 o 
  -6   1   5       63.17       63.50      0.97 o 
  -5   1   5      134.54      145.73      1.49 o 
  -4   1   5        5.34        6.11      0.39 o 
  -3   1   5     1313.08     1414.66     11.12 o 
  -2   1   5      222.86      247.65      2.40 o 
  -1   1   5      792.39      927.29      7.75 o 
   0   1   5      416.24      474.56      3.95 o 
   1   1   5       11.61       13.01      0.39 o 
   2   1   5        2.67        3.66      0.25 o 
   3   1   5       88.91       83.98      1.05 o 
   4   1   5        6.24        6.19      0.39 o 
   5   1   5        0.31        0.70      0.34 o 
   6   1   5       41.11       45.79      1.30 o 
   7   1   5       56.78       58.65      2.10 o 
  -9   2   5        7.91        6.71      0.63 o 
  -8   2   5        3.10        2.91      0.42 o 
  -7   2   5       51.15       49.34      1.29 o 
  -6   2   5       48.35       45.61      0.90 o 
  -5   2   5      204.21      206.33      2.03 o 
  -4   2   5       28.82       24.34      0.52 o 
  -3   2   5       60.62       64.36      0.78 o 
  -2   2   5       50.30       57.64      0.87 o 
  -1   2   5      298.61      347.51      3.70 o 
   0   2   5      297.71      336.60      3.60 o 
   1   2   5        9.82       10.98      0.42 o 
   2   2   5      208.32      234.87      3.03 o 
   3   2   5      104.29      106.70      1.56 o 
   4   2   5       89.98       87.45      1.59 o 
   5   2   5        8.78        9.36      0.67 o 
   6   2   5      117.84      117.82      2.17 o 
   7   2   5        4.28        4.16      0.71 o 
  -8   3   5       17.32       17.36      0.87 o 
  -7   3   5       15.77       16.14      0.66 o 
  -6   3   5       19.20       21.76      0.66 o 
  -5   3   5       11.75       10.89      0.44 o 
  -4   3   5        4.48        4.38      0.28 o 
  -3   3   5       23.81       28.08      0.65 o 
  -2   3   5        6.90        6.93      0.33 o 
  -1   3   5      677.14      711.52      7.71 o 
   0   3   5       23.07       33.63      0.68 o 
   1   3   5       73.68       70.16      1.11 o 
   2   3   5       63.40       63.51      1.02 o 
   3   3   5       93.67       89.69      1.43 o 
   4   3   5      212.94      213.91      2.51 o 
   5   3   5       42.97       41.27      1.04 o 
   6   3   5       72.50       66.76      1.57 o 
   7   3   5       50.73       50.29      1.42 o 
  -8   4   5       22.68       24.64      0.98 o 
  -7   4   5       52.00       52.91      1.14 o 
  -6   4   5        4.02        3.96      0.38 o 
  -5   4   5        9.05        9.65      0.46 o 
  -4   4   5       35.25       36.18      0.98 o 
  -3   4   5      140.93      147.67      2.63 o 
  -2   4   5      668.53      706.75     10.76 o 
  -1   4   5       52.15       66.47      1.10 o 
   0   4   5      224.01      250.17      2.66 o 
   1   4   5       12.55       10.72      0.44 o 
   2   4   5      178.69      174.79      2.13 o 
   3   4   5       61.83       61.57      1.35 o 
   4   4   5      331.79      322.30      3.61 o 
   5   4   5       45.89       50.96      1.15 o 
   6   4   5       45.51       44.31      1.14 o 
   7   4   5       45.42       49.88      2.28 o 
  -8   5   5       49.19       47.44      1.20 o 
  -7   5   5       30.37       28.27      0.91 o 
  -6   5   5       39.18       39.08      1.20 o 
  -5   5   5        7.43        6.81      0.41 o 
  -4   5   5      115.35      121.66      2.17 o 
  -3   5   5       53.12       51.50      1.66 o 
  -2   5   5      249.04      147.67      5.22 o 
  -1   5   5       47.95       56.92      1.08 o 
   0   5   5       60.19       47.61      1.73 o 
   1   5   5      168.60      161.63      1.79 o 
   2   5   5     1862.40     1844.16     16.42 o 
   3   5   5      194.06      180.47      2.55 o 
   4   5   5     1001.95      990.93     10.21 o 
   5   5   5      127.52      135.60      2.32 o 
   6   5   5       76.19       76.68      1.75 o 
  -8   6   5       38.85       37.34      2.12 o 
  -7   6   5        3.86        4.31      0.52 o 
  -6   6   5        9.50        8.25      0.68 o 
  -5   6   5       45.39       44.66      1.14 o 
  -4   6   5      214.90      202.09      2.58 o 
  -3   6   5       36.21       32.83      1.35 o 
  -2   6   5      282.67      276.71      3.82 o 
  -1   6   5       34.08       35.09      0.97 o 
   1   6   5      161.52      171.08      2.27 o 
   2   6   5      110.46      112.29      1.63 o 
   3   6   5     1024.63     1019.18     10.37 o 
   4   6   5       13.62       13.19      0.78 o 
   5   6   5      492.07      487.87      5.82 o 
   6   6   5       12.49       15.43      0.95 o 
  -8   7   5       73.20       64.61      2.94 o 
  -7   7   5       46.40       42.96      1.88 o 
  -6   7   5        1.78        3.46      1.75 o 
  -5   7   5       39.10       37.62      1.07 o 
  -4   7   5       88.57       89.30      1.57 o 
  -3   7   5      138.06      143.63      2.10 o 
  -2   7   5      215.78      229.77      7.41 o 
  -1   7   5      202.22      213.07      3.14 o 
   0   7   5      565.96      564.74      8.08 o 
   1   7   5      553.84      567.97      6.61 o 
   2   7   5     1799.94     1769.94     17.18 o 
   3   7   5      326.49      316.45      3.73 o 
   4   7   5      607.99      592.26      6.44 o 
   5   7   5       20.13       22.51      0.92 o 
   6   7   5       33.18       33.32      1.32 o 
  -8   8   5        1.53        2.80      0.82 o 
  -7   8   5       11.71       11.50      1.17 o 
  -6   8   5       18.42       17.25      1.59 o 
  -5   8   5        9.96       10.43      0.81 o 
  -4   8   5       85.48       76.51      2.64 o 
  -3   8   5       32.37       31.40      1.00 o 
  -2   8   5      500.47      489.86     13.13 o 
  -1   8   5      253.03      245.54      3.47 o 
   0   8   5      173.39      185.94      3.37 o 
   1   8   5       39.57       37.34      1.10 o 
   2   8   5       27.21       28.83      1.12 o 
   3   8   5      210.38      200.55      3.05 o 
   4   8   5      197.03      199.96      3.19 o 
   5   8   5       15.41       19.07      1.96 o 
   6   8   5        8.93        9.18      0.88 o 
  -7   9   5        2.66        2.27      0.76 o 
  -6   9   5       12.72       13.27      0.82 o 
  -5   9   5        6.07        6.23      0.95 o 
  -4   9   5        7.33        7.56      0.63 o 
  -3   9   5       71.07       71.32      2.41 o 
  -2   9   5        0.39        1.10      0.51 o 
  -1   9   5       95.87       88.17      6.55 o 
   0   9   5       31.48       31.19      1.24 o 
   1   9   5       99.53       95.52      1.82 o 
   2   9   5       97.52       90.85      2.16 o 
   3   9   5       22.42       23.71      1.27 o 
   4   9   5      279.22      265.00      3.91 o 
   5   9   5       81.05       86.30      2.01 o 
   6   9   5       72.04       72.93      1.95 o 
  -7  10   5       18.76       16.73      1.00 o 
  -6  10   5       26.13       25.44      2.34 o 
  -5  10   5       79.66       73.47      2.11 o 
  -4  10   5       10.89        9.39      0.73 o 
  -3  10   5      101.93      101.65      2.76 o 
  -2  10   5       85.30       76.33      2.35 o 
  -1  10   5       58.60       55.92      1.93 o 
   0  10   5       24.98       27.28      1.17 o 
   1  10   5       11.23       11.84      0.93 o 
   2  10   5       17.63       15.23      1.77 o 
   3  10   5       51.30       45.01      1.36 o 
   4  10   5        9.32       10.14      0.84 o 
   5  10   5       25.62       25.91      1.25 o 
  -7  11   5        4.91        6.04      1.12 o 
  -6  11   5        0.64        0.34      0.69 o 
  -5  11   5       18.53       18.50      1.17 o 
  -4  11   5       15.09       14.17      1.14 o 
  -3  11   5      255.29      220.13      4.16 o 
  -2  11   5       91.37       83.56      2.61 o 
  -1  11   5      258.80      209.87      4.43 o 
   0  11   5      122.66       99.55      3.35 o 
   1  11   5       40.66       31.39      1.37 o 
   2  11   5       61.55       59.39      2.42 o 
   3  11   5        1.72        2.41      0.92 o 
   4  11   5        2.80        1.98      0.71 o 
   5  11   5        4.69        4.99      0.74 o 
  -7  12   5        6.35        6.77      1.22 o 
  -6  12   5        0.68        1.08      0.78 o 
  -5  12   5       56.05       53.67      2.37 o 
  -4  12   5      119.16      102.95      2.72 o 
  -3  12   5       91.85       84.14      2.38 o 
  -2  12   5      211.98      182.46      4.22 o 
  -1  12   5        3.37        1.90      0.64 o 
   0  12   5       10.08       10.84      1.08 o 
   1  12   5       80.61       79.80      3.01 o 
   2  12   5       33.77       32.14      1.94 o 
   3  12   5        4.80        4.27      1.07 o 
   4  12   5        0.17       -0.50      0.85 o 
   5  12   5       16.43       16.54      1.64 o 
  -6  13   5       72.90       71.57      2.37 o 
  -5  13   5       93.41       89.80      3.17 o 
  -4  13   5       48.04       43.91      2.22 o 
  -3  13   5      222.36      187.89      8.61 o 
  -2  13   5        0.01        0.39      0.73 o 
  -1  13   5       60.51       45.80      1.93 o 
   0  13   5       21.10       20.74      1.48 o 
   1  13   5       36.97       34.13      2.86 o 
   2  13   5       57.82       53.77      4.34 o 
   3  13   5       10.28        8.26      1.62 o 
   4  13   5        8.03        8.11      1.45 o 
  -6  14   5       10.81        8.08      1.30 o 
  -5  14   5        2.65        1.67      0.84 o 
  -4  14   5        5.38        3.67      1.04 o 
  -3  14   5       34.27       29.34      2.40 o 
  -2  14   5        1.42        1.45      0.69 o 
  -1  14   5       88.31       72.31      2.53 o 
   0  14   5       32.61       28.80      1.80 o 
   1  14   5        8.95        9.27      2.36 o 
   2  14   5       29.90       25.65      3.70 o 
   3  14   5      115.80      127.61      4.14 o 
   4  14   5       35.88       39.77      5.31 o 
  -5  15   5        4.24        4.26      1.04 o 
  -4  15   5        0.69       -0.28      0.66 o 
  -3  15   5       86.37       78.86      2.85 o 
  -2  15   5       29.28       28.92      1.97 o 
  -1  15   5       68.22       64.35      2.49 o 
   0  15   5        8.24        8.90      1.32 o 
   1  15   5       10.52       11.12      2.63 o 
   2  15   5       40.36       36.56      4.52 o 
   3  15   5        2.57        0.81      1.60 o 
  -4  16   5       12.07       12.82      1.85 o 
  -3  16   5       10.64       10.62      1.33 o 
  -2  16   5       34.77       35.17      2.29 o 
  -1  16   5       11.80       12.33      1.57 o 
   0  16   5       45.87       47.96      2.23 o 
   1  16   5        3.57        2.86      1.70 o 
   2  16   5       17.69       18.07      3.36 o 
  -3  17   5       18.37       18.98      1.78 o 
  -2  17   5       67.40       82.50      3.06 o 
  -1  17   5       25.49       24.72      1.91 o 
   0  17   5        2.22        0.86      0.79 o 
   1  17   5        2.93        1.56      1.74 o 
  -8   0   6        1.25        0.76      0.42 o 
  -7   0   6        8.73        8.33      0.66 o 
  -6   0   6        0.41        0.58      0.33 o 
  -5   0   6       24.00       23.91      0.76 o 
  -4   0   6        4.95        4.68      0.38 o 
  -3   0   6        0.39        0.88      0.25 o 
  -2   0   6        0.21        0.81      0.36 o 
  -1   0   6       10.71       12.81      0.74 o 
   0   0   6       28.34       35.35      0.88 o 
   1   0   6       24.17       32.63      0.86 o 
   2   0   6        4.98        4.03      0.41 o 
   3   0   6        1.49        1.93      0.39 o 
   4   0   6        4.00        4.24      0.55 o 
   5   0   6       23.42       19.32      2.18 o 
   6   0   6      134.89      127.65      4.39 o 
  -8   1   6       10.93       10.95      0.67 o 
  -7   1   6      164.26      165.17      2.33 o 
  -6   1   6        5.48        5.90      0.37 o 
  -5   1   6      411.47      432.10      3.49 o 
  -4   1   6      202.25      214.55      1.93 o 
  -3   1   6      114.01      120.18      1.39 o 
  -2   1   6       88.07       95.22      1.84 o 
  -1   1   6       31.35       30.01      0.56 o 
   0   1   6       82.72       80.65      1.04 o 
   1   1   6       76.39       78.91      1.41 o 
   2   1   6       52.89       44.62      0.77 o 
   3   1   6       73.45       68.21      1.05 o 
   4   1   6      161.09      156.71      2.44 o 
   5   1   6      178.84      177.19      2.74 o 
   6   1   6       10.71       12.09      1.56 o 
  -8   2   6        2.47        2.94      0.56 o 
  -7   2   6       79.46       81.75      1.57 o 
  -6   2   6       42.42       39.70      1.15 o 
  -5   2   6       22.56       24.25      0.64 o 
  -4   2   6       48.62       51.51      0.80 o 
  -3   2   6      114.06      124.23      1.34 o 
  -2   2   6      250.73      266.41      2.44 o 
  -1   2   6      114.67      113.92      1.25 o 
   0   2   6       54.63       67.30      0.85 o 
   1   2   6      151.01      148.20      1.54 o 
   2   2   6      229.44      214.50      2.17 o 
   3   2   6        2.50        2.89      0.39 o 
   4   2   6      135.21      124.35      1.88 o 
   5   2   6        7.84        8.48      0.68 o 
   6   2   6       37.88       34.35      1.23 o 
  -8   3   6        1.14        0.71      0.40 o 
  -7   3   6       13.92       13.93      0.85 o 
  -6   3   6        0.26        0.35      0.24 o 
  -5   3   6       78.22       81.81      1.15 o 
  -4   3   6       11.78       11.03      0.41 o 
  -3   3   6      160.49      158.26      1.50 o 
  -2   3   6        1.26        1.84      0.20 o 
   0   3   6      245.56      260.47      4.51 o 
   1   3   6       86.89       82.56      1.21 o 
   2   3   6      365.41      369.89      3.66 o 
   3   3   6      102.30       97.95      1.56 o 
   4   3   6       84.39       80.48      1.47 o 
   5   3   6       68.21       69.18      1.39 o 
   6   3   6       75.09       67.59      1.62 o 
  -8   4   6       13.49       13.49      0.77 o 
  -7   4   6       39.02       39.95      1.22 o 
  -6   4   6       65.13       64.89      1.35 o 
  -5   4   6       53.41       54.50      1.00 o 
  -4   4   6      221.94      214.65      2.20 o 
  -3   4   6       89.84       86.33      1.10 o 
  -2   4   6       50.20       50.00      1.09 o 
  -1   4   6       33.44       37.11      0.83 o 
   0   4   6      236.07      239.94      2.67 o 
   1   4   6      168.11      167.11      1.94 o 
   2   4   6      233.30      225.63      2.49 o 
   3   4   6      103.27       93.48      1.53 o 
   4   4   6       27.42       26.52      0.96 o 
   5   4   6      136.79      133.77      4.27 o 
   6   4   6       17.99       16.81      0.88 o 
  -8   5   6        9.13        8.18      0.82 o 
  -7   5   6        5.86        5.45      0.49 o 
  -6   5   6       35.18       39.47      0.99 o 
  -5   5   6       20.80       19.99      0.82 o 
  -4   5   6       11.33       12.22      0.57 o 
  -3   5   6       34.32       34.84      0.73 o 
  -2   5   6      726.38      716.81      7.22 o 
  -1   5   6      461.81      443.72      5.07 o 
   0   5   6     2957.52     3109.95     26.73 o 
   1   5   6      551.55      542.12      5.28 o 
   2   5   6      564.47      561.07      5.18 o 
   3   5   6      261.21      251.02      2.94 o 
   4   5   6        6.10        6.14      0.67 o 
   5   5   6       40.08       39.12      1.29 o 
   6   5   6       19.98       19.93      1.24 o 
  -8   6   6       23.74       24.05      1.06 o 
  -7   6   6        1.73        2.44      0.47 o 
  -6   6   6      170.17      168.33      2.69 o 
  -5   6   6       15.04       14.84      0.68 o 
  -4   6   6       96.17       96.42      1.46 o 
  -3   6   6       82.75       82.18      1.40 o 
  -2   6   6       55.64       53.58      1.01 o 
  -1   6   6      613.85      636.09      6.45 o 
   0   6   6       29.45       28.72      0.92 o 
   1   6   6     1250.36     1253.00     12.29 o 
   2   6   6       36.25       34.78      1.00 o 
   3   6   6      157.11      157.32      2.42 o 
   4   6   6       75.94       74.54      1.63 o 
   5   6   6       10.84       13.82      0.87 o 
   6   6   6       22.25       19.97      0.93 o 
  -8   7   6        3.46        3.14      0.70 o 
  -7   7   6       30.70       33.00      1.52 o 
  -6   7   6       11.07       10.66      0.74 o 
  -5   7   6      166.41      173.50      2.41 o 
  -4   7   6      180.92      172.50      2.60 o 
  -3   7   6      191.69      200.64      3.06 o 
  -2   7   6     1369.01     1361.73     16.28 o 
  -1   7   6      615.39      600.47      6.84 o 
   0   7   6     1655.64     1720.13     18.08 o 
   1   7   6      107.90       99.11      1.79 o 
   2   7   6      167.36      171.19      2.97 o 
   3   7   6      138.66      139.04      2.68 o 
   4   7   6        7.00        7.48      0.76 o 
   5   7   6       45.37       45.74      1.24 o 
  -7   8   6       10.37       11.65      1.75 o 
  -6   8   6       79.60       73.70      3.52 o 
  -5   8   6       32.09       33.52      1.24 o 
  -4   8   6      136.22      132.55      2.49 o 
  -3   8   6       79.06       76.96      1.81 o 
  -2   8   6        1.09        1.76      0.35 o 
  -1   8   6      154.25      145.09      2.48 o 
   0   8   6      232.55      241.75      3.26 o 
   1   8   6      216.94      205.07      2.94 o 
   2   8   6      231.72      231.76      3.69 o 
   3   8   6       47.78       46.82      1.51 o 
   4   8   6       10.67        9.57      0.87 o 
   5   8   6       51.85       59.89      1.83 o 
  -7   9   6        8.81        8.70      0.85 o 
  -6   9   6        1.07        2.03      0.90 o 
  -5   9   6       61.61       64.54      3.31 o 
  -4   9   6       29.16       27.75      1.70 o 
  -3   9   6       12.69        9.80      1.26 o 
  -2   9   6       29.64       26.19      1.92 o 
  -1   9   6      125.55      120.73      4.55 o 
   0   9   6      292.47      286.81      4.97 o 
   1   9   6      115.37      129.04      2.39 o 
   2   9   6      318.12      303.99      4.53 o 
   3   9   6      124.24      119.18      2.46 o 
   4   9   6       37.08       34.36      2.04 o 
   5   9   6       34.86       34.97      1.51 o 
  -7  10   6       20.45       20.24      1.60 o 
  -6  10   6       35.99       38.06      2.83 o 
  -5  10   6       34.73       30.54      2.40 o 
  -4  10   6       22.85       19.79      1.50 o 
  -3  10   6        7.50        7.90      1.19 o 
  -2  10   6       15.32       12.60      1.40 o 
  -1  10   6       13.21       12.90      0.96 o 
   0  10   6       10.52       11.97      0.97 o 
   1  10   6       65.54       58.78      2.07 o 
   2  10   6        1.90        1.26      0.80 o 
   3  10   6        6.61        7.75      0.76 o 
   4  10   6        4.32        4.27      0.74 o 
   5  10   6       23.73       26.64      1.41 o 
  -7  11   6       43.22       39.27      3.03 o 
  -6  11   6        9.46        7.89      1.44 o 
  -5  11   6      220.52      209.49      6.17 o 
  -4  11   6       75.18       67.25      2.46 o 
  -3  11   6       64.42       55.26      2.59 o 
  -2  11   6       75.54       62.48      2.73 o 
  -1  11   6        9.06        8.96      1.58 o 
   0  11   6       11.84        8.39      0.87 o 
   1  11   6        5.42        6.52      0.95 o 
   2  11   6       24.73       19.91      1.70 o 
   3  11   6        9.31        8.96      0.74 o 
   4  11   6       23.92       23.26      1.19 o 
  -6  12   6       98.34       97.62      4.16 o 
  -5  12   6       11.17        8.76      1.51 o 
  -4  12   6       18.25       15.96      1.27 o 
  -3  12   6       28.56       30.15      2.76 o 
  -2  12   6       64.22       54.52      2.64 o 
  -1  12   6       58.04       58.27      3.93 o 
   0  12   6       18.92       18.49      1.73 o 
   1  12   6        7.46        8.04      1.20 o 
   2  12   6        5.82        6.97      1.39 o 
   3  12   6       31.02       30.81      4.95 o 
   4  12   6        9.41        9.68      1.20 o 
  -6  13   6       10.78        8.68      1.66 o 
  -5  13   6       46.92       43.34      2.39 o 
  -4  13   6        2.22        1.90      0.69 o 
  -3  13   6       22.63       21.71      1.68 o 
  -2  13   6       20.73       20.39      2.37 o 
  -1  13   6       39.67       33.91      2.25 o 
   0  13   6       26.06       25.61      2.07 o 
   1  13   6       10.58       11.52      2.52 o 
   2  13   6       11.34       13.11      2.98 o 
   3  13   6        4.05        5.77      1.32 o 
  -5  14   6       39.80       35.64      2.35 o 
  -4  14   6        4.24        3.08      0.88 o 
  -3  14   6       12.96       10.32      1.26 o 
  -2  14   6       70.43       71.26      3.29 o 
  -1  14   6       76.41       81.10      3.38 o 
   0  14   6       10.90       10.86      1.50 o 
   1  14   6      132.50      144.02      7.58 o 
   2  14   6      106.52      123.21      4.06 o 
   3  14   6        7.41        7.78      1.46 o 
  -4  15   6       16.39       13.87      2.70 o 
  -3  15   6        7.55        7.28      1.17 o 
  -2  15   6       21.18       21.36      1.75 o 
  -1  15   6        9.01        7.59      1.39 o 
   0  15   6       29.29       28.88      3.05 o 
   1  15   6       14.52       18.99      3.37 o 
   2  15   6        6.13        7.24      2.42 o 
  -3  16   6        2.26        1.36      1.54 o 
  -2  16   6        2.27        2.40      0.93 o 
  -1  16   6       26.66       28.56      2.48 o 
   0  16   6       86.89       91.82      3.83 o 
   1  16   6       24.82       27.78      4.19 o 
  -1  17   6       41.06       40.83      3.07 o 
  -8   0   7        0.01        0.60      0.55 o 
  -7   0   7        3.89        3.31      0.50 o 
  -6   0   7        2.31        3.65      0.46 o 
  -5   0   7        1.70        2.10      0.37 o 
  -4   0   7        3.20        3.90      0.60 o 
  -3   0   7        0.01        0.11      0.27 o 
  -2   0   7        4.64        6.46      0.50 o 
  -1   0   7       18.84       23.54      0.79 o 
   0   0   7       10.19       12.49      0.77 o 
   1   0   7        0.23        0.43      0.31 o 
   2   0   7      100.87       84.60      1.70 o 
   3   0   7       11.32       12.42      0.76 o 
   4   0   7      274.52      250.96      4.57 o 
   5   0   7        5.53        7.07      1.26 o 
  -8   1   7       10.80       10.00      0.61 o 
  -7   1   7       60.61       58.12      1.13 o 
  -6   1   7       80.83       79.03      1.20 o 
  -5   1   7        3.09        3.01      0.33 o 
  -4   1   7        5.26        5.35      0.35 o 
  -3   1   7       43.67       43.15      0.71 o 
  -2   1   7       68.86       59.85      0.87 o 
  -1   1   7        1.49        1.12      0.22 o 
   0   1   7      277.88      263.53      2.39 o 
   1   1   7      262.68      225.46      2.30 o 
   2   1   7      158.73      142.06      1.61 o 
   3   1   7      269.23      243.90      2.74 o 
   4   1   7       21.28       21.78      0.98 o 
   5   1   7       22.33       21.54      0.96 o 
  -8   2   7       16.52       17.05      0.83 o 
  -7   2   7       53.85       52.78      1.15 o 
  -6   2   7       29.53       30.24      0.75 o 
  -5   2   7        2.47        2.88      0.30 o 
  -4   2   7       66.03       68.01      1.49 o 
  -3   2   7      162.16      159.86      1.57 o 
  -2   2   7       33.78       30.95      0.64 o 
  -1   2   7       29.10       26.86      0.74 o 
   0   2   7      186.23      186.62      1.97 o 
   1   2   7       31.66       30.88      0.68 o 
   2   2   7      135.52      113.91      1.73 o 
   3   2   7       34.31       32.39      1.35 o 
   4   2   7       12.67       10.99      0.74 o 
   5   2   7       19.36       21.08      1.00 o 
  -8   3   7        2.47        2.78      0.51 o 
  -7   3   7       26.69       26.04      0.98 o 
  -6   3   7        1.66        1.40      0.31 o 
  -5   3   7        2.43        2.79      0.32 o 
  -4   3   7       43.53       43.11      0.87 o 
  -3   3   7       51.44       50.47      1.16 o 
  -2   3   7      381.42      384.69      3.27 o 
  -1   3   7       79.61       80.87      1.08 o 
   0   3   7      250.39      276.46      3.08 o 
   1   3   7      107.62      106.68      1.60 o 
   2   3   7      112.69      105.28      1.54 o 
   3   3   7       35.80       33.66      0.99 o 
   4   3   7      125.21      120.84      1.91 o 
   5   3   7       72.33       71.60      1.65 o 
  -8   4   7       36.51       39.71      1.23 o 
  -7   4   7       11.39       12.79      0.69 o 
  -6   4   7       28.24       28.45      0.84 o 
  -5   4   7       54.88       58.51      1.25 o 
  -4   4   7       69.54       71.46      1.07 o 
  -3   4   7      186.76      185.38      2.25 o 
  -2   4   7      175.01      173.03      2.00 o 
  -1   4   7      229.03      220.64      2.38 o 
   0   4   7      143.41      142.18      1.91 o 
   1   4   7      221.31      212.04      2.56 o 
   2   4   7       14.27       15.87      0.80 o 
   3   4   7      213.54      199.46      2.59 o 
   4   4   7       47.57       42.87      1.22 o 
   5   4   7       15.32       15.39      0.84 o 
  -8   5   7       16.29       15.58      1.74 o 
  -7   5   7        5.65        5.90      0.65 o 
  -6   5   7       73.98       71.36      1.51 o 
  -5   5   7      185.38      187.38      2.45 o 
  -4   5   7     1161.71     1135.50      9.79 o 
  -3   5   7      587.58      582.87      5.65 o 
  -2   5   7     1541.62     1510.29     13.42 o 
  -1   5   7      443.90      434.29      4.41 o 
   0   5   7       82.26       88.47      1.54 o 
   1   5   7      171.98      166.85      2.15 o 
   2   5   7       15.52       15.37      0.71 o 
   3   5   7        3.25        3.62      0.42 o 
   4   5   7       33.69       36.02      1.24 o 
   5   5   7       51.99       52.02      1.48 o 
  -7   6   7        8.10        7.56      0.70 o 
  -6   6   7        7.19        8.23      0.62 o 
  -5   6   7       75.89       92.16      1.69 o 
  -4   6   7       16.54       16.78      0.65 o 
  -3   6   7      606.96      607.31      7.36 o 
  -2   6   7      123.03      113.98      1.72 o 
  -1   6   7      370.67      367.56      4.12 o 
   0   6   7       28.74       28.84      0.97 o 
   1   6   7      102.02       97.45      1.71 o 
   2   6   7      157.31      152.14      2.56 o 
   3   6   7      102.08       95.61      2.01 o 
   4   6   7       23.53       23.12      1.15 o 
   5   6   7       11.28       11.05      0.90 o 
  -7   7   7      120.63      131.45      2.57 o 
  -6   7   7      315.68      320.61      4.10 o 
  -5   7   7      170.09      190.77      2.45 o 
  -4   7   7      964.14      953.27      9.14 o 
  -3   7   7      238.97      231.97      2.85 o 
  -2   7   7      440.12      431.95      5.27 o 
  -1   7   7      133.46      127.59      2.13 o 
   0   7   7       25.18       27.96      0.97 o 
   1   7   7       80.54       83.12      1.71 o 
   2   7   7        0.18        0.01      0.68 o 
   3   7   7       10.76       11.30      0.89 o 
   4   7   7       13.20       11.97      0.89 o 
   5   7   7       32.35       31.60      1.57 o 
  -7   8   7       10.22       13.09      1.28 o 
  -6   8   7       14.45       14.28      1.00 o 
  -5   8   7        7.71       11.90      0.82 o 
  -4   8   7       85.50       82.58      1.68 o 
  -3   8   7      327.73      321.31      4.66 o 
  -2   8   7      443.48      437.44      6.02 o 
  -1   8   7      177.69      171.98      2.61 o 
   0   8   7       60.99       66.57      1.46 o 
   1   8   7      183.37      189.21      2.95 o 
   2   8   7       52.70       50.98      1.92 o 
   3   8   7       83.57       84.83      2.10 o 
   4   8   7        8.44        8.64      0.88 o 
  -7   9   7       10.46       12.79      1.42 o 
  -6   9   7       19.10       20.01      1.14 o 
  -5   9   7       50.78       49.11      2.32 o 
  -4   9   7       84.71       79.72      3.22 o 
  -3   9   7       52.08       54.84      1.83 o 
  -2   9   7      256.90      249.08      3.77 o 
  -1   9   7      170.09      171.50      2.91 o 
   0   9   7      127.09      123.83      2.12 o 
   1   9   7       51.41       44.52      1.24 o 
   2   9   7       52.85       52.01      1.57 o 
   3   9   7        5.19        5.13      0.93 o 
   4   9   7        9.36        8.09      0.87 o 
  -6  10   7        5.73        5.29      1.34 o 
  -5  10   7       13.35       15.09      1.42 o 
  -4  10   7       10.15        8.53      1.30 o 
  -3  10   7       16.98       18.68      1.31 o 
  -2  10   7        4.13        4.86      2.48 o 
  -1  10   7       22.67       21.96      1.93 o 
   0  10   7        1.40        1.69      0.39 o 
   1  10   7       11.93       13.99      0.88 o 
   2  10   7       46.17       46.37      1.46 o 
   3  10   7       31.86       33.98      2.43 o 
   4  10   7       55.88       55.45      1.79 o 
  -6  11   7       32.44       30.93      2.64 o 
  -5  11   7        2.81        3.13      1.13 o 
  -4  11   7       17.34       12.85      1.91 o 
  -3  11   7        6.98        7.12      1.25 o 
  -2  11   7        3.25        2.83      0.66 o 
  -1  11   7        0.30        0.54      0.54 o 
   0  11   7       36.62       35.13      1.62 o 
   1  11   7      101.31      108.15      4.92 o 
   2  11   7        5.85        7.95      0.71 o 
   3  11   7      247.78      259.87      4.26 o 
  -6  12   7        8.90        8.33      1.58 o 
  -5  12   7       35.11       31.79      5.26 o 
  -4  12   7       58.95       50.41      2.69 o 
  -3  12   7        4.71        5.16      1.15 o 
  -2  12   7        2.51        2.17      0.88 o 
  -1  12   7       31.93       32.96      1.58 o 
   0  12   7        4.06        3.74      0.79 o 
   1  12   7       19.47       28.26      4.15 o 
   2  12   7       81.51       94.92      5.69 o 
   3  12   7        3.90        4.41      0.99 o 
  -5  13   7       32.82       39.77      8.18 o 
  -4  13   7        7.61        8.11      1.68 o 
  -3  13   7       21.33       24.85      2.95 o 
  -2  13   7       19.86       22.33      2.13 o 
  -1  13   7       15.89       16.46      2.34 o 
   0  13   7       49.61       58.98      2.10 o 
   1  13   7       17.84       21.85      1.91 o 
   2  13   7       92.87       97.45      3.63 o 
  -4  14   7       50.61       48.61      2.81 o 
  -3  14   7       68.44       72.96      5.81 o 
  -2  14   7       35.26       38.43      2.80 o 
  -1  14   7       35.12       35.36      2.65 o 
   0  14   7       99.79      116.41      4.20 o 
   1  14   7       44.81       45.67      2.62 o 
   2  14   7       64.70       78.60      3.32 o 
  -3  15   7        0.06        0.60      0.93 o 
  -2  15   7       13.90       12.52      1.76 o 
  -1  15   7       30.32       35.74      2.72 o 
   0  15   7       40.56       48.50      5.21 o 
   1  15   7       41.23       36.27      4.63 o 
  -8   0   8        1.81        1.04      0.67 o 
  -7   0   8        0.11       -0.19      0.88 o 
  -6   0   8        0.00        0.34      0.46 o 
  -5   0   8        0.34        0.75      0.43 o 
  -4   0   8        0.60        0.51      0.51 o 
  -3   0   8       39.20       41.11      1.16 o 
  -2   0   8       21.38       16.24      0.77 o 
  -1   0   8        0.11        0.77      0.38 o 
   0   0   8      359.87      324.76      4.11 o 
   1   0   8       12.04       11.66      0.86 o 
   2   0   8       76.52       66.61      1.55 o 
   3   0   8       37.52       37.11      1.31 o 
   4   0   8       64.72       62.79      2.85 o 
   5   0   8       21.77       24.61      2.14 o 
  -8   1   8       12.33       12.34      0.94 o 
  -7   1   8        0.87        1.16      0.33 o 
  -6   1   8       27.61       27.79      0.78 o 
  -5   1   8        6.75        7.15      0.44 o 
  -4   1   8       69.70       67.20      1.13 o 
  -3   1   8       59.66       52.90      0.88 o 
  -2   1   8      248.03      223.25      2.18 o 
  -1   1   8      337.85      299.04      2.71 o 
   0   1   8       44.50       45.02      0.94 o 
   1   1   8      169.35      147.12      1.75 o 
   2   1   8       91.36       86.38      1.37 o 
   3   1   8        7.94        8.32      0.65 o 
   4   1   8        7.03        6.24      0.63 o 
   5   1   8       27.22       23.05      1.49 o 
  -8   2   8       19.44       17.63      0.87 o 
  -7   2   8       17.22       16.58      0.73 o 
  -6   2   8       10.71       11.44      0.59 o 
  -5   2   8       51.84       49.48      1.16 o 
  -4   2   8       31.18       27.12      0.73 o 
  -3   2   8        6.77        6.92      0.39 o 
  -2   2   8       89.33       81.82      1.25 o 
  -1   2   8       59.73       50.14      0.95 o 
   0   2   8      131.83      113.11      1.66 o 
   1   2   8      114.85      102.31      1.62 o 
   2   2   8        2.99        2.59      0.40 o 
   3   2   8        7.85        7.26      0.79 o 
   4   2   8        6.98        6.10      0.62 o 
   5   2   8       17.63       20.04      1.02 o 
  -7   3   8       25.27       24.83      1.00 o 
  -6   3   8       82.36       79.44      1.35 o 
  -5   3   8        7.33        7.67      0.46 o 
  -4   3   8      192.10      189.53      2.10 o 
  -3   3   8       32.53       32.44      0.75 o 
  -2   3   8       47.58       49.80      0.88 o 
  -1   3   8       56.13       48.40      1.08 o 
   0   3   8      145.41      146.35      2.03 o 
   1   3   8       74.83       68.68      1.57 o 
   2   3   8      191.41      185.81      2.46 o 
   3   3   8       89.96       83.23      1.62 o 
   4   3   8       25.84       24.73      1.17 o 
  -7   4   8       45.10       47.18      1.54 o 
  -6   4   8        0.10        0.84      0.34 o 
  -5   4   8      232.51      231.82      2.58 o 
  -4   4   8      187.22      188.98      2.41 o 
  -3   4   8      182.04      175.98      2.13 o 
  -2   4   8       99.57       96.37      1.43 o 
  -1   4   8      284.22      270.78      2.90 o 
   0   4   8        1.71        1.66      0.35 o 
   1   4   8      106.89       99.32      1.72 o 
   2   4   8       55.75       54.56      1.56 o 
   3   4   8       31.01       31.25      1.04 o 
   4   4   8       37.23       33.32      1.24 o 
  -7   5   8      196.64      197.49      2.84 o 
  -6   5   8      766.86      753.74      7.39 o 
  -5   5   8      283.27      289.34      3.19 o 
  -4   5   8      276.30      272.91      3.15 o 
  -3   5   8       92.11       87.56      2.03 o 
  -2   5   8       22.82       23.34      0.76 o 
  -1   5   8       60.09       61.76      1.11 o 
   0   5   8       39.43       41.72      1.00 o 
   1   5   8       51.97       47.50      1.06 o 
   2   5   8        5.35        5.52      0.56 o 
   3   5   8       57.88       51.90      1.20 o 
   4   5   8       13.70       13.64      0.94 o 
  -7   6   8       61.55       82.47      1.81 o 
  -6   6   8       42.23       43.57      1.53 o 
  -5   6   8      220.78      235.02      2.74 o 
  -4   6   8       18.89       18.35      0.75 o 
  -3   6   8       80.70       74.89      1.31 o 
  -2   6   8      159.49      158.20      2.26 o 
  -1   6   8      131.27      126.76      1.93 o 
   0   6   8      108.15      109.91      1.73 o 
   1   6   8       98.94       92.37      1.74 o 
   2   6   8       56.25       61.54      1.59 o 
   3   6   8       21.27       20.77      1.10 o 
   4   6   8      102.22      108.01      2.29 o 
  -7   7   8      110.85      113.20      2.01 o 
  -6   7   8      304.98      310.32      3.41 o 
  -5   7   8       53.73       54.38      1.11 o 
  -4   7   8       27.79       27.64      0.83 o 
  -3   7   8       58.09       61.86      1.57 o 
  -2   7   8       17.03       16.48      0.86 o 
  -1   7   8        4.53        5.16      0.54 o 
   0   7   8       14.93       16.21      0.90 o 
   1   7   8        5.74        6.03      0.64 o 
   2   7   8       23.49       26.18      1.31 o 
   3   7   8       34.33       33.50      1.50 o 
   4   7   8        2.11        1.49      0.58 o 
  -6   8   8      142.49      140.08      3.65 o 
  -5   8   8      261.36      266.70      2.95 o 
  -4   8   8      286.10      287.56      4.90 o 
  -3   8   8      152.68      150.89      2.46 o 
  -2   8   8        4.11        4.23      0.51 o 
  -1   8   8      185.78      189.69      2.93 o 
   0   8   8       19.65       21.18      1.00 o 
   1   8   8       17.21       17.48      0.96 o 
   2   8   8       55.56       54.59      2.23 o 
   3   8   8        7.09        7.56      0.86 o 
   4   8   8        5.06        4.33      0.79 o 
  -6   9   8       83.55       85.50      2.78 o 
  -5   9   8       23.05       28.68      1.57 o 
  -4   9   8       69.22       58.74      2.03 o 
  -3   9   8       70.17       67.29      2.41 o 
  -2   9   8       44.10       38.45      2.44 o 
  -1   9   8        6.52        7.27      0.61 o 
   0   9   8       36.04       34.23      1.15 o 
   1   9   8       22.94       24.00      1.07 o 
   2   9   8       76.93       72.92      1.96 o 
   3   9   8       32.52       33.33      2.37 o 
  -6  10   8        7.70        4.34      1.96 o 
  -5  10   8       13.81       12.59      1.64 o 
  -4  10   8        5.57        5.65      0.85 o 
  -3  10   8        1.30        1.07      0.60 o 
  -2  10   8        5.25        4.33      0.79 o 
  -1  10   8        7.37        7.66      1.05 o 
   0  10   8       91.25       98.15      1.91 o 
   1  10   8       12.22       12.52      0.90 o 
   2  10   8       16.12       17.00      1.28 o 
   3  10   8       31.60       32.18      1.48 o 
  -5  11   8        2.74        2.49      1.05 o 
  -4  11   8       11.23       11.33      1.11 o 
  -3  11   8       19.28       22.90      1.49 o 
  -2  11   8       21.64       21.72      1.58 o 
  -1  11   8      274.02      282.72      5.50 o 
   0  11   8        2.68        3.28      0.81 o 
   1  11   8      242.73      259.30      4.09 o 
   2  11   8        2.24        2.84      0.67 o 
  -5  12   8        3.16        4.22      1.22 o 
  -4  12   8        3.49        4.65      1.68 o 
  -3  12   8       22.04       21.36      1.48 o 
  -2  12   8       22.66       28.69      1.71 o 
  -1  12   8        4.35        3.93      0.85 o 
   0  12   8      129.20      150.17      3.67 o 
   1  12   8       11.19        9.85      1.48 o 
   2  12   8        5.56        8.58      1.58 o 
  -4  13   8       25.69       32.05      3.65 o 
  -3  13   8       19.60       20.09      2.09 o 
  -2  13   8       66.15       72.14      3.74 o 
  -1  13   8       38.09       46.12      2.02 o 
   0  13   8       27.26       23.73      1.62 o 
   1  13   8       97.90      108.49      3.90 o 
  -3  14   8        1.46        1.07      1.23 o 
  -2  14   8       73.13       79.93      3.59 o 
  -1  14   8      125.44      129.86      4.70 o 
   0  14   8       79.35       96.43      3.30 o 
  -7   0   9        3.40        3.75      0.79 o 
  -6   0   9        7.83        7.92      0.79 o 
  -5   0   9       45.44       44.55      1.29 o 
  -4   0   9      111.66      111.45      2.06 o 
  -3   0   9        0.11        0.25      0.37 o 
  -2   0   9      197.04      174.20      2.65 o 
  -1   0   9       24.56       23.64      0.94 o 
   0   0   9       33.58       38.48      1.33 o 
   1   0   9       69.63       70.19      1.78 o 
   2   0   9      165.63      164.10      3.03 o 
   3   0   9       17.54       20.49      2.57 o 
   4   0   9       34.47       31.86      3.13 o 
  -7   1   9        6.45        6.67      0.69 o 
  -6   1   9       54.25       55.44      1.19 o 
  -5   1   9       80.29       85.52      1.37 o 
  -4   1   9       66.40       65.93      1.16 o 
  -3   1   9      190.56      176.86      2.07 o 
  -2   1   9       74.90       77.65      1.23 o 
  -1   1   9       27.41       23.65      0.73 o 
   0   1   9       30.93       30.40      0.80 o 
   1   1   9       15.20       16.78      0.72 o 
   2   1   9       11.61       12.49      0.97 o 
   3   1   9       16.19       14.20      1.00 o 
   4   1   9        0.65        0.61      0.58 o 
  -7   2   9        5.91        5.96      0.57 o 
  -6   2   9       15.11       13.61      0.64 o 
  -5   2   9       37.36       35.66      0.86 o 
  -4   2   9       81.36       81.30      1.30 o 
  -3   2   9      115.53      109.66      1.52 o 
  -2   2   9       95.32       81.18      1.25 o 
  -1   2   9       89.82       76.28      1.25 o 
   0   2   9        1.77        1.15      0.35 o 
   1   2   9       48.63       45.63      1.13 o 
   2   2   9       61.42       54.69      1.39 o 
   3   2   9       17.81       17.14      0.99 o 
   4   2   9       41.19       38.09      2.26 o 
  -7   3   9        0.67        1.77      0.39 o 
  -6   3   9       19.99       19.05      0.74 o 
  -5   3   9       14.22       15.67      0.72 o 
  -4   3   9       48.73       43.90      0.98 o 
  -3   3   9       35.97       32.59      0.95 o 
  -2   3   9      136.50      133.62      2.34 o 
  -1   3   9       77.26       72.43      2.07 o 
   0   3   9      117.32      119.81      1.87 o 
   1   3   9       11.34       10.07      0.88 o 
   2   3   9        3.48        3.39      0.49 o 
   3   3   9       38.24       39.26      1.30 o 
  -7   4   9      128.47      122.55      2.02 o 
  -6   4   9      120.66      117.09      1.92 o 
  -5   4   9       96.32       94.44      1.65 o 
  -4   4   9       43.84       42.89      1.01 o 
  -3   4   9      150.07      139.90      1.91 o 
  -2   4   9       23.80       24.38      0.90 o 
  -1   4   9       67.66       70.74      1.60 o 
   0   4   9       38.14       41.12      1.05 o 
   1   4   9        6.97        4.74      0.49 o 
   2   4   9       61.71       59.23      1.38 o 
   3   4   9       74.82       78.60      1.84 o 
  -6   5   9       30.11       31.66      1.43 o 
  -5   5   9       23.63       23.70      0.92 o 
  -4   5   9        5.06        4.57      0.48 o 
  -3   5   9       13.32       13.47      0.68 o 
  -2   5   9       25.10       25.58      0.84 o 
  -1   5   9       84.50       77.20      1.44 o 
   0   5   9       44.08       42.41      1.06 o 
   1   5   9       70.85       67.24      1.40 o 
   2   5   9       48.09       49.76      1.22 o 
   3   5   9       17.81       17.10      1.03 o 
  -6   6   9        6.92        7.63      0.61 o 
  -5   6   9       69.34       67.30      1.37 o 
  -4   6   9      115.35      110.06      1.76 o 
  -3   6   9       52.99       51.52      1.13 o 
  -2   6   9       31.66       34.87      0.94 o 
  -1   6   9       48.65       43.51      1.10 o 
   0   6   9       73.93       85.03      1.54 o 
   1   6   9      118.42      122.39      2.16 o 
   2   6   9       56.64       58.12      1.62 o 
   3   6   9      129.74      139.96      2.69 o 
  -6   7   9        7.05        6.57      0.57 o 
  -5   7   9        6.98        8.56      0.60 o 
  -4   7   9        6.26        5.78      0.50 o 
  -3   7   9        8.26        8.99      0.60 o 
  -2   7   9       36.94       40.50      1.28 o 
  -1   7   9       13.85       14.78      0.89 o 
   0   7   9       13.34       14.83      0.91 o 
   1   7   9       41.61       39.66      1.33 o 
   2   7   9       41.70       40.28      1.54 o 
   3   7   9       22.13       19.95      1.17 o 
  -6   8   9       59.27       59.61      1.24 o 
  -5   8   9       87.21       92.19      1.54 o 
  -4   8   9       26.73       26.53      1.10 o 
  -3   8   9       49.82       48.21      1.52 o 
  -2   8   9       11.61       11.05      0.78 o 
  -1   8   9       13.30       13.39      0.87 o 
   0   8   9       64.15       65.21      1.64 o 
   1   8   9       24.30       27.92      1.39 o 
   2   8   9       13.92       16.61      1.40 o 
  -5   9   9        3.49        3.21      0.76 o 
  -4   9   9       35.55       33.12      1.08 o 
  -3   9   9       22.67       20.81      0.94 o 
  -2   9   9       13.66       13.49      0.84 o 
  -1   9   9       28.51       27.19      1.13 o 
   0   9   9      137.51      148.95      2.78 o 
   1   9   9       17.66       17.40      2.23 o 
   2   9   9       47.01       51.00      1.78 o 
  -5  10   9        0.34        1.23      0.69 o 
  -4  10   9       21.15       20.35      1.51 o 
  -3  10   9        2.84        3.15      0.82 o 
  -2  10   9       76.90       76.63      1.62 o 
  -1  10   9       29.11       30.06      1.13 o 
   0  10   9       18.82       22.72      1.05 o 
   1  10   9       46.74       42.04      3.09 o 
  -4  11   9       16.44       16.42      1.55 o 
  -3  11   9      275.34      294.03      5.85 o 
  -2  11   9        1.39        2.60      0.81 o 
  -1  11   9       96.60      103.79      3.00 o 
   0  11   9       18.78       19.69      1.30 o 
   1  11   9        2.00        1.63      0.55 o 
  -3  12   9        3.88        3.91      0.92 o 
  -2  12   9       54.61       60.40      2.30 o 
  -1  12   9       12.54       12.45      1.30 o 
   0  12   9       32.99       28.86      1.85 o 
  -6   0  10       88.74       88.87      2.30 o 
  -5   0  10        8.24        8.91      0.88 o 
  -4   0  10        6.87        6.01      0.75 o 
  -3   0  10       42.30       42.51      1.48 o 
  -2   0  10      146.93      149.32      2.92 o 
  -1   0  10       51.27       54.14      1.65 o 
   0   0  10       67.52       68.30      1.84 o 
   1   0  10       31.59       34.34      1.36 o 
   2   0  10        0.66        0.72      0.82 o 
  -6   1  10       14.79       14.67      0.71 o 
  -5   1  10       50.88       50.65      1.10 o 
  -4   1  10       37.19       37.11      0.96 o 
  -3   1  10        6.80        7.61      0.51 o 
  -2   1  10       11.70       13.48      0.61 o 
  -1   1  10       20.59       19.77      0.79 o 
   0   1  10       27.86       32.68      1.21 o 
   1   1  10        0.73        0.60      0.42 o 
   2   1  10        1.90        1.97      0.48 o 
  -6   2  10       70.60       72.02      1.35 o 
  -5   2  10      106.80      103.52      1.59 o 
  -4   2  10       46.60       45.46      1.01 o 
  -3   2  10       19.64       16.88      0.69 o 
  -2   2  10        8.67        9.37      0.64 o 
  -1   2  10       34.51       32.69      1.06 o 
   0   2  10       79.29       73.83      1.65 o 
   1   2  10       96.47       96.30      1.94 o 
   2   2  10        2.11        2.30      0.55 o 
  -6   3  10       34.62       34.65      1.05 o 
  -5   3  10        9.28       10.24      0.70 o 
  -4   3  10       89.03       87.06      1.98 o 
  -3   3  10       16.48       13.54      0.75 o 
  -2   3  10       22.01       22.09      0.91 o 
  -1   3  10       13.36       11.17      0.68 o 
   0   3  10       27.33       25.96      0.97 o 
   1   3  10       60.17       62.08      1.54 o 
   2   3  10       14.23       15.78      1.69 o 
  -6   4  10        8.31        8.43      0.79 o 
  -5   4  10       55.42       53.07      1.28 o 
  -4   4  10       17.05       17.44      0.78 o 
  -3   4  10       26.56       25.66      1.00 o 
  -2   4  10       40.86       40.34      1.11 o 
  -1   4  10       40.90       45.52      1.16 o 
   0   4  10       60.25       62.50      1.36 o 
   1   4  10      140.84      143.01      2.20 o 
   2   4  10       42.60       44.24      1.42 o 
  -5   5  10        3.41        3.41      0.50 o 
  -4   5  10       30.66       29.07      0.99 o 
  -3   5  10      103.56      100.64      1.73 o 
  -2   5  10       67.00       61.37      1.54 o 
  -1   5  10       45.63       46.03      1.17 o 
   0   5  10       35.38       40.73      1.09 o 
   1   5  10        3.13        2.35      0.45 o 
   2   5  10       50.56       51.72      1.57 o 
  -5   6  10       28.70       27.51      1.03 o 
  -4   6  10       14.62       18.00      0.83 o 
  -3   6  10       17.32       15.52      0.76 o 
  -2   6  10       50.00       52.71      1.29 o 
  -1   6  10      148.00      153.51      2.49 o 
   0   6  10        4.57        5.35      0.63 o 
   1   6  10       76.66       84.15      1.84 o 
  -5   7  10        0.14        0.47      0.38 o 
  -4   7  10       32.77       34.66      1.02 o 
  -3   7  10       47.29       46.04      1.08 o 
  -2   7  10        6.75        7.61      0.74 o 
  -1   7  10       36.44       31.61      1.31 o 
   0   7  10       70.88       78.38      1.89 o 
   1   7  10       21.41       22.28      1.32 o 
  -4   8  10       40.92       40.38      1.23 o 
  -3   8  10       16.04       16.67      0.99 o 
  -2   8  10       33.94       36.71      1.82 o 
  -1   8  10       61.91       61.93      1.67 o 
   0   8  10       61.59       65.78      1.76 o 
   1   8  10       65.04       61.74      2.24 o 
  -4   9  10       29.65       27.83      1.76 o 
  -3   9  10        9.18        7.98      0.73 o 
  -2   9  10       61.06       62.13      1.64 o 
  -1   9  10       16.68       19.09      1.07 o 
   0   9  10        8.45        9.18      0.84 o 
  -2  10  10       31.33       35.03      1.22 o 
  -1  10  10       33.15       30.76      1.25 o 
  -5   0  11       20.77       19.89      1.27 o 
  -4   0  11       56.67       58.31      1.85 o 
  -3   0  11       15.24       17.21      1.15 o 
  -2   0  11        1.15        1.02      0.55 o 
  -1   0  11       70.49       79.39      2.08 o 
   0   0  11       22.33       23.56      1.84 o 
   1   0  11      227.23      235.29      6.37 o 
  -5   1  11       13.37       14.08      0.81 o 
  -4   1  11       50.22       51.80      1.24 o 
  -3   1  11       16.38       15.13      0.76 o 
  -2   1  11        2.53        3.83      0.53 o 
  -1   1  11        6.60        6.53      0.74 o 
   0   1  11       31.32       33.15      1.25 o 
  -4   2  11        9.39        8.02      0.62 o 
  -3   2  11       13.64       13.19      0.99 o 
  -2   2  11       21.37       20.50      1.12 o 
  -1   2  11       79.20       78.37      1.90 o 
   0   2  11       41.43       53.91      1.49 o 
  -4   3  11       28.14       28.29      1.12 o 
  -3   3  11       30.06       28.08      1.09 o 
  -2   3  11       33.54       33.09      1.14 o 
  -1   3  11       91.60       98.05      2.01 o 
   0   3  11       10.95       10.87      0.81 o 
  -4   4  11       41.50       39.13      1.48 o 
  -3   4  11      132.74      136.10      2.20 o 
  -2   4  11       36.99       38.95      1.24 o 
  -1   4  11       64.94       67.28      1.54 o 
   0   4  11       24.48       27.78      1.03 o 
  -4   5  11       22.60       21.76      1.21 o 
  -3   5  11        7.11        7.58      0.69 o 
  -2   5  11       34.39       36.86      1.28 o 
  -1   5  11        1.11        0.76      0.42 o 
  -3   6  11       77.11       83.23      1.74 o 
  -2   6  11        4.19        4.64      0.58 o 
  -1   6  11       29.92       35.81      1.42 o 
                                                 
